# Supplementary material for: 6-Fluoro-1,3,4-triphenyl-1H-pyrazolo[3,4-b]quinoline benzene hemisolvate
Source: Acta Crystallogr Sect E Struct Rep Online. 2010 Feb 10;66(Pt 3):o575. doi: 10.1107/S1600536810004496 (PMC2983603; doi:10.1107/S1600536810004496)
Supplement: Supplementary file 1 [file e-66-0o575-sup1.cif]

##############################################################################
###                                                                        ###
###        Electronic paper (Acta Crystallographica Section E)             ###
###                                                                        ###
##############################################################################
#                                                                            #
# This CIF contains the data in a paper accepted for publication in Acta     #
# Crystallographica Section E. It conforms to the requirements of Notes      #
# for Authors for Section E, and has been peer reviewed under the auspices   #
# of the IUCr Commission on Journals.                                        #
#                                                                            #
# Full details of the Crystallographic Information File format               #
# are given in the paper "The Crystallographic Information File (CIF):       #
# a New Standard Archive File for Crystallography" by S. R. Hall, F. H.      #
# Allen and I. D. Brown [Acta Cryst. (1991), A47, 655-685].                  #
#                                                                            #
# The current version of the core CIF dictionary is obtainable from          #
# ftp://ftp.iucr.org/pub/cif_core.dic. The current version number is 2.4.    #
#                                                                            #
# Software is freely available for graphical display of the structure(s) in  #
# this CIF.  For information consult the CIF home page http://www.iucr.org/  #
# cif/home.html                                                              #
#                                                                            #
# This file may be used for bona fide research purposes within the           #
# scientific community so long as proper attribution is given to the journal # 
# article from which it was obtained.                                        #
#                                                                            #
##############################################################################
                                             
data_global
_audit_creation_method     'form.cif (version 2.0)'
_journal_data_validation_number     ?
_journal_date_recd_electronic     2010-01-04
_journal_date_accepted     2010-02-04
_journal_name_full     'Acta Crystallographica, Section E'
_journal_year     2010
_journal_volume     66
_journal_issue      3
_journal_page_first     o575
_journal_page_last     o575
_journal_paper_category     QO
_journal_coeditor_code     GK2254
_publ_contact_author_name     'Dr. Pawel Szlachcic'
_publ_contact_author_address
; ul. Balicka 122, 30-149 Krakow, Poland
;
_publ_contact_author_email     'pszlachcic@ar.krakow.pl'
_publ_contact_author_fax     '+48 12 662 40 54'
_publ_contact_author_phone     '+48 12 662 40 54'
_publ_section_title
;
6-Fluoro-1,3,4-triphenyl-1<i>H</i>-pyrazolo[3,4-<i>b</i>]quinoline benzene
hemisolvate
;
_publ_section_title_footnote     .
loop_
    _publ_author_name
    _publ_author_footnote
    _publ_author_address
    'Pawe\/l Szlachcic'
; ?
;
; Department of Chemistry and Physics, Agricultural University,
 30-149 Krak\'ow, Poland
;
    'Katarzyna Stadnicka'
; ?
;
; Faculty of Chemistry, Jagiellonian University, 30-060 Krak\'ow, Poland
;
_publ_section_synopsis     .
data_I
_chemical_name_systematic
;
6-Fluoro-1,3,4-triphenyl-1<i>H</i>-pyrazolo[3,4-<i>b</i>]quinoline benzene
hemisolvate
;
_chemical_name_common     ?
_chemical_formula_moiety     'C28 H18 F N3, 0.5C6 H6'
_chemical_formula_sum     'C31 H21 F N3'
_chemical_formula_structural     ?
_chemical_formula_analytical     ?
_chemical_formula_iupac     'C28 H18 F N3, 0.5C6 H6'
_chemical_formula_weight     454.51
_chemical_melting_point     ?
_chemical_melting_point_gt     466.5
_chemical_melting_point_lt     468.5
_symmetry_cell_setting     Monoclinic
_symmetry_space_group_name_H-M     'P 21/c'
_symmetry_space_group_name_Hall     '-P 2ybc'
loop_
    _symmetry_equiv_pos_as_xyz
    'x, y, z'
    '-x, y+1/2, -z+1/2'
    '-x, -y, -z'
    'x, -y-1/2, z-1/2'
_cell_length_a     13.2941(4)
_cell_length_b     9.7419(3)
_cell_length_c     20.7608(5)
_cell_angle_alpha     90.00
_cell_angle_beta     118.559(2)
_cell_angle_gamma     90.00
_cell_volume     2361.58(12)
_cell_formula_units_Z     4
_cell_measurement_reflns_used     5207
_cell_measurement_theta_min     0.998
_cell_measurement_theta_max     27.485
_cell_measurement_temperature     293(2)
_cell_measurement_pressure     98.6
_exptl_crystal_description     plate
_exptl_crystal_colour     yellow
_exptl_crystal_size_max     0.40
_exptl_crystal_size_mid     0.25
_exptl_crystal_size_min     0.03
_exptl_crystal_size_rad     ?
_exptl_crystal_density_diffrn     1.278
_exptl_crystal_density_meas     ?
_exptl_crystal_density_method     'not measured'
_exptl_crystal_F_000     948
_exptl_absorpt_coefficient_mu     0.081
_exptl_absorpt_correction_type     'multi-scan'
_exptl_absorpt_process_details
                           '(HKL DENZO and SCALEPACK; Otwinowski & Minor, 1997)'
_exptl_absorpt_correction_T_min     0.9682
_exptl_absorpt_correction_T_max     0.9976
_exptl_special_details
;
;
_diffrn_ambient_temperature     293(2)
_diffrn_radiation_type     MoK\a
_diffrn_radiation_wavelength     0.71073
_diffrn_radiation_source     'fine-focus sealed tube'
_diffrn_radiation_monochromator     'horizontally mounted graphite crystal'
_diffrn_measurement_device_type     'Nonius KappaCCD'
_diffrn_measurement_method     '\w scans at \c = 55 \%'
_diffrn_detector_area_resol_mean     9
_diffrn_reflns_number     8615
_diffrn_reflns_av_R_equivalents     0.0505
_diffrn_reflns_av_sigmaI/netI     0.0675
_diffrn_reflns_theta_min     3.12
_diffrn_reflns_theta_max     27.00
_diffrn_reflns_theta_full     27.49
_diffrn_measured_fraction_theta_max     0.997
_diffrn_measured_fraction_theta_full     0.997
_diffrn_reflns_limit_h_min     -16
_diffrn_reflns_limit_h_max     16
_diffrn_reflns_limit_k_min     -10
_diffrn_reflns_limit_k_max     12
_diffrn_reflns_limit_l_min     -26
_diffrn_reflns_limit_l_max     26
_diffrn_reflns_reduction_process
                            'HKL DENZO and Scalepack (Otwinowski & Minor, 1997)'
_refine_special_details
;
Refinement of <i>F</i>^2^ against all reflections. The weighted <i>R</i>-factor
wR and goodness of fit <i>S</i> are based on <i>F</i>^2^, conventional
<i>R</i>-factors <i>R</i> are based on <i>F</i>, with <i>F</i> set to zero for
negative <i>F</i>^2^. The threshold expression of <i>F</i>^2^ >
\s(<i>F</i>^2^) is used only for calculating <i>R</i>-factors(gt) etc. and is
not relevant to the choice of reflections for refinement. <i>R</i>-factors
based on <i>F</i>^2^ are statistically about twice as large as those based on
<i>F</i>, and <i>R</i>- factors based on all data will be even larger.
;
_reflns_number_total     5135
_reflns_number_gt     2974
_reflns_threshold_expression     >2sigma(I)
_refine_ls_structure_factor_coef     Fsqd
_refine_ls_matrix_type     full
_refine_ls_R_factor_all     0.1257
_refine_ls_R_factor_gt     0.0641
_refine_ls_wR_factor_all     0.1366
_refine_ls_wR_factor_ref     0.1366
_refine_ls_goodness_of_fit_all     1.060
_refine_ls_goodness_of_fit_ref     1.060
_refine_ls_restrained_S_all     1.060
_refine_ls_restrained_S_obs     1.060
_refine_ls_number_reflns     5135
_refine_ls_number_parameters     317
_refine_ls_number_restraints     3
_refine_ls_number_constraints     0
_refine_ls_hydrogen_treatment     constr
_refine_ls_weighting_scheme     calc
_refine_ls_weighting_details
              'w=1/[\s^2^(Fo^2^)+(0.0426P)^2^+0.7420P] where P=(Fo^2^+2Fc^2^)/3'
_atom_sites_solution_hydrogens     geom
_atom_sites_solution_primary     direct
_atom_sites_solution_secondary     difmap
_refine_ls_shift/su_max     0.000
_refine_ls_shift/su_mean     0.000
_refine_diff_density_max     0.176
_refine_diff_density_min     -0.193
_refine_ls_extinction_method     SHELXL
_refine_ls_extinction_coef     0.0045(8)
_refine_ls_abs_structure_details     ?
_refine_ls_abs_structure_Flack     ?
_refine_ls_abs_structure_Rogers     ?
loop_
    _atom_type_symbol
    _atom_type_description
    _atom_type_scat_dispersion_real
    _atom_type_scat_dispersion_imag
    _atom_type_scat_source
    'C' 'C' 0.0033 0.0016
                         'International Tables Vol C Tables 4.2.6.8 and 6.1.1.4'
    'H' 'H' 0.0000 0.0000
                         'International Tables Vol C Tables 4.2.6.8 and 6.1.1.4'
    'N' 'N' 0.0061 0.0033
                         'International Tables Vol C Tables 4.2.6.8 and 6.1.1.4'
    'F' 'F' 0.0171 0.0103
                         'International Tables Vol C Tables 4.2.6.8 and 6.1.1.4'
_computing_data_collection     'COLLECT (Nonius, 1998)'
_computing_cell_refinement     'HKL SCALEPACK (Otwinowski & Minor, 1997)'
_computing_data_reduction
                            'HKL DENZO and SCALEPACK (Otwinowski & Minor, 1997)'
_computing_structure_solution     'SIR92 (Altomare <i>et al.</i>,  1994)'
_computing_structure_refinement     'SHELXL97 (Sheldrick, 2008)'
_computing_molecular_graphics     'ORTEP-3 (Farrugia, 1997)'
_computing_publication_material     'SHELXL97 (Sheldrick, 2008)'
loop_
    _atom_site_type_symbol
    _atom_site_label
    _atom_site_fract_x
    _atom_site_fract_y
    _atom_site_fract_z
    _atom_site_U_iso_or_equiv
    _atom_site_adp_type
    _atom_site_calc_flag
    _atom_site_refinement_flags
    _atom_site_occupancy
    _atom_site_disorder_assembly
    _atom_site_disorder_group
    N N1 0.36548(14) 0.2474(2) 0.40940(9) 0.0447(5) Uani d . 1 . .
    N N2 0.34691(15) 0.3176(2) 0.46036(9) 0.0468(5) Uani d . 1 . .
    C C3 0.44144(18) 0.3100(2) 0.52398(11) 0.0404(5) Uani d . 1 . .
    C C3A 0.52804(17) 0.2324(2) 0.51683(10) 0.0383(5) Uani d . 1 . .
    C C4 0.64187(17) 0.1959(2) 0.56111(11) 0.0378(5) Uani d . 1 . .
    C C4A 0.69378(17) 0.1174(2) 0.52705(11) 0.0410(5) Uani d . 1 . .
    C C5 0.81112(19) 0.0783(3) 0.56551(12) 0.0505(6) Uani d . 1 . .
    H H5 0.8560 0.1013 0.6146 0.061 Uiso calc R 1 . .
    C C6 0.85632(19) 0.0074(3) 0.52978(13) 0.0580(7) Uani d . 1 . .
    C C7 0.7950(2) -0.0309(3) 0.45635(13) 0.0615(7) Uani d . 1 . .
    H H7 0.8301 -0.0797 0.4340 0.074 Uiso calc R 1 . .
    C C8 0.6834(2) 0.0046(3) 0.41845(12) 0.0545(6) Uani d . 1 . .
    H H8 0.6412 -0.0215 0.3696 0.065 Uiso calc R 1 . .
    C C8A 0.62881(18) 0.0809(2) 0.45139(11) 0.0427(5) Uani d . 1 . .
    N N9 0.51761(14) 0.1184(2) 0.40778(9) 0.0446(5) Uani d . 1 . .
    C C9A 0.47403(17) 0.1924(2) 0.44168(11) 0.0395(5) Uani d . 1 . .
    C C11 0.27483(18) 0.2366(2) 0.33624(11) 0.0419(5) Uani d . 1 . .
    C C12 0.2993(2) 0.2270(2) 0.27896(12) 0.0511(6) Uani d . 1 . .
    H H12 0.3748 0.2300 0.2878 0.061 Uiso calc R 1 . .
    C C13 0.2108(2) 0.2130(3) 0.20837(12) 0.0634(7) Uani d . 1 . .
    H H13 0.2272 0.2043 0.1697 0.076 Uiso calc R 1 . .
    C C14 0.0998(2) 0.2118(3) 0.19449(15) 0.0734(8) Uani d . 1 . .
    H H14 0.0406 0.2027 0.1467 0.088 Uiso calc R 1 . .
    C C15 0.0762(2) 0.2241(3) 0.25178(15) 0.0757(9) Uani d . 1 . .
    H H15 0.0004 0.2250 0.2424 0.091 Uiso calc R 1 . .
    C C16 0.16303(19) 0.2353(3) 0.32298(13) 0.0592(7) Uani d . 1 . .
    H H16 0.1463 0.2418 0.3616 0.071 Uiso calc R 1 . .
    C C31 0.44317(17) 0.3780(2) 0.58814(11) 0.0401(5) Uani d . 1 . .
    C C32 0.39465(19) 0.5068(3) 0.58066(12) 0.0503(6) Uani d . 1 . .
    H H32 0.3634 0.5516 0.5357 0.060 Uiso calc R 1 . .
    C C33 0.3925(2) 0.5690(3) 0.63981(14) 0.0606(7) Uani d . 1 . .
    H H33 0.3587 0.6548 0.6343 0.073 Uiso calc R 1 . .
    C C34 0.4402(2) 0.5045(3) 0.70678(13) 0.0613(7) Uani d . 1 . .
    H H34 0.4390 0.5469 0.7466 0.074 Uiso calc R 1 . .
    C C35 0.4892(2) 0.3785(3) 0.71493(12) 0.0566(7) Uani d . 1 . .
    H H35 0.5221 0.3356 0.7605 0.068 Uiso calc R 1 . .
    C C36 0.49028(19) 0.3141(3) 0.65598(12) 0.0493(6) Uani d . 1 . .
    H H36 0.5228 0.2274 0.6619 0.059 Uiso calc R 1 . .
    C C41 0.70800(17) 0.2372(2) 0.63992(11) 0.0387(5) Uani d . 1 . .
    C C42 0.73378(19) 0.3734(2) 0.65922(12) 0.0487(6) Uani d . 1 . .
    H H42 0.7129 0.4401 0.6230 0.058 Uiso calc R 1 . .
    C C43 0.7907(2) 0.4104(3) 0.73242(13) 0.0608(7) Uani d . 1 . .
    H H43 0.8088 0.5020 0.7454 0.073 Uiso calc R 1 . .
    C C44 0.8207(2) 0.3122(3) 0.78626(13) 0.0611(7) Uani d . 1 . .
    H H44 0.8572 0.3379 0.8354 0.073 Uiso calc R 1 . .
    C C45 0.7969(2) 0.1768(3) 0.76749(12) 0.0582(7) Uani d . 1 . .
    H H45 0.8181 0.1104 0.8039 0.070 Uiso calc R 1 . .
    C C46 0.74159(19) 0.1389(2) 0.69457(11) 0.0499(6) Uani d . 1 . .
    H H46 0.7267 0.0466 0.6820 0.060 Uiso calc R 1 . .
    F F60 0.96931(12) -0.0276(2) 0.56686(9) 0.0955(6) Uani d . 1 . .
    C C101 1.0871(4) -0.0806(9) 1.0023(3) 0.1389(18) Uani d D 1 . .
    H H101 1.1454 -0.1349 1.0034 0.167 Uiso calc R 1 . .
    C C102 1.0815(5) 0.0560(10) 0.9865(3) 0.1379(19) Uani d D 1 . .
    H H102 1.1373 0.0954 0.9775 0.165 Uiso calc R 1 . .
    C C103 0.9946(7) 0.1359(5) 0.9837(2) 0.1363(19) Uani d D 1 . .
    H H103 0.9914 0.2286 0.9721 0.164 Uiso calc R 1 . .
loop_
    _atom_site_aniso_label
    _atom_site_aniso_U_11
    _atom_site_aniso_U_22
    _atom_site_aniso_U_33
    _atom_site_aniso_U_12
    _atom_site_aniso_U_13
    _atom_site_aniso_U_23
    N1 0.0421(10) 0.0571(13) 0.0335(10) 0.0085(10) 0.0169(9) -0.0020(9)
    N2 0.0485(11) 0.0540(13) 0.0401(11) 0.0080(10) 0.0229(9) 0.0002(9)
    C3 0.0440(12) 0.0432(14) 0.0358(12) 0.0044(11) 0.0206(11) 0.0056(10)
    C3A 0.0453(13) 0.0368(13) 0.0351(12) 0.0007(11) 0.0211(10) 0.0013(9)
    C4 0.0414(12) 0.0349(12) 0.0353(11) 0.0003(11) 0.0168(10) 0.0037(9)
    C4A 0.0416(12) 0.0418(13) 0.0380(12) 0.0011(11) 0.0177(10) 0.0010(10)
    C5 0.0463(13) 0.0584(16) 0.0404(13) 0.0085(13) 0.0156(11) 0.0008(11)
    C6 0.0400(13) 0.0725(19) 0.0547(15) 0.0177(14) 0.0172(12) 0.0041(14)
    C7 0.0570(16) 0.075(2) 0.0553(16) 0.0186(14) 0.0290(13) -0.0066(14)
    C8 0.0532(14) 0.0639(17) 0.0440(13) 0.0084(14) 0.0212(12) -0.0091(12)
    C8A 0.0431(13) 0.0456(14) 0.0401(12) 0.0012(11) 0.0206(11) -0.0003(10)
    N9 0.0413(11) 0.0514(12) 0.0384(10) 0.0032(10) 0.0169(9) -0.0041(9)
    C9A 0.0402(12) 0.0412(13) 0.0377(12) 0.0035(11) 0.0191(10) 0.0020(10)
    C11 0.0436(12) 0.0401(13) 0.0361(12) 0.0040(11) 0.0142(10) 0.0022(10)
    C12 0.0479(13) 0.0594(17) 0.0409(13) 0.0093(12) 0.0172(11) 0.0006(11)
    C13 0.0744(18) 0.0673(19) 0.0382(14) 0.0158(15) 0.0187(13) -0.0009(12)
    C14 0.0589(17) 0.082(2) 0.0484(16) 0.0022(16) 0.0005(14) -0.0086(14)
    C15 0.0429(14) 0.102(3) 0.0670(19) -0.0061(15) 0.0139(14) -0.0044(17)
    C16 0.0460(14) 0.077(2) 0.0506(15) -0.0011(14) 0.0199(12) 0.0026(13)
    C31 0.0411(12) 0.0450(14) 0.0372(12) -0.0015(11) 0.0210(10) -0.0006(10)
    C32 0.0610(15) 0.0487(15) 0.0438(13) 0.0026(13) 0.0270(12) 0.0016(12)
    C33 0.0756(17) 0.0479(16) 0.0621(17) 0.0063(14) 0.0361(14) -0.0061(13)
    C34 0.0718(17) 0.0712(19) 0.0493(15) -0.0060(16) 0.0357(13) -0.0152(14)
    C35 0.0596(15) 0.075(2) 0.0414(13) 0.0014(15) 0.0291(12) 0.0023(13)
    C36 0.0556(14) 0.0539(16) 0.0455(13) 0.0076(13) 0.0300(11) 0.0070(12)
    C41 0.0404(12) 0.0406(13) 0.0345(11) 0.0021(11) 0.0174(10) 0.0011(10)
    C42 0.0553(14) 0.0399(14) 0.0430(13) 0.0013(12) 0.0172(11) 0.0041(11)
    C43 0.0685(17) 0.0440(15) 0.0550(16) -0.0071(14) 0.0175(14) -0.0106(13)
    C44 0.0661(16) 0.0680(19) 0.0369(13) -0.0017(16) 0.0145(12) -0.0089(13)
    C45 0.0728(16) 0.0550(17) 0.0384(13) 0.0037(15) 0.0199(12) 0.0079(12)
    C46 0.0648(15) 0.0410(14) 0.0382(13) -0.0020(12) 0.0201(12) 0.0007(11)
    F60 0.0584(9) 0.1362(17) 0.0781(11) 0.0356(10) 0.0216(8) -0.0059(10)
    C101 0.082(3) 0.150(5) 0.139(4) -0.012(4) 0.016(3) -0.051(4)
    C102 0.114(5) 0.185(7) 0.110(3) -0.045(4) 0.050(3) -0.003(4)
    C103 0.122(3) 0.097(3) 0.106(3) -0.032(4) -0.013(3) 0.022(3)
_geom_special_details
;
;
loop_
    _geom_bond_atom_site_label_1
    _geom_bond_atom_site_label_2
    _geom_bond_site_symmetry_2
    _geom_bond_distance
    _geom_bond_publ_flag
    N1 C9A . 1.376(3) ?
    N1 N2 . 1.378(2) ?
    N1 C11 . 1.421(3) ?
    N2 C3 . 1.320(3) ?
    C3 C3A . 1.443(3) ?
    C3 C31 . 1.478(3) ?
    C3A C4 . 1.390(3) ?
    C3A C9A . 1.425(3) ?
    C4 C4A . 1.424(3) ?
    C4 C41 . 1.495(3) ?
    C4A C5 . 1.423(3) ?
    C4A C8A . 1.429(3) ?
    C5 C6 . 1.347(3) ?
    C5 H5 . 0.9300 ?
    C6 F60 . 1.364(3) ?
    C6 C7 . 1.393(3) ?
    C7 C8 . 1.351(3) ?
    C7 H7 . 0.9300 ?
    C8 C8A . 1.421(3) ?
    C8 H8 . 0.9300 ?
    C8A N9 . 1.363(3) ?
    N9 C9A . 1.319(3) ?
    C11 C16 . 1.376(3) ?
    C11 C12 . 1.378(3) ?
    C12 C13 . 1.379(3) ?
    C12 H12 . 0.9300 ?
    C13 C14 . 1.362(4) ?
    C13 H13 . 0.9300 ?
    C14 C15 . 1.373(4) ?
    C14 H14 . 0.9300 ?
    C15 C16 . 1.377(3) ?
    C15 H15 . 0.9300 ?
    C16 H16 . 0.9300 ?
    C31 C32 . 1.385(3) ?
    C31 C36 . 1.386(3) ?
    C32 C33 . 1.381(3) ?
    C32 H32 . 0.9300 ?
    C33 C34 . 1.374(3) ?
    C33 H33 . 0.9300 ?
    C34 C35 . 1.361(4) ?
    C34 H34 . 0.9300 ?
    C35 C36 . 1.382(3) ?
    C35 H35 . 0.9300 ?
    C36 H36 . 0.9300 ?
    C41 C42 . 1.381(3) ?
    C41 C46 . 1.386(3) ?
    C42 C43 . 1.383(3) ?
    C42 H42 . 0.9300 ?
    C43 C44 . 1.377(3) ?
    C43 H43 . 0.9300 ?
    C44 C45 . 1.369(3) ?
    C44 H44 . 0.9300 ?
    C45 C46 . 1.380(3) ?
    C45 H45 . 0.9300 ?
    C46 H46 . 0.9300 ?
    C101 C103 3_757 1.362(11) ?
    C101 C102 . 1.364(13) ?
    C101 H101 . 0.9300 ?
    C102 C103 . 1.371(12) ?
    C102 H102 . 0.9300 ?
    C103 C101 3_757 1.362(11) ?
    C103 H103 . 0.9300 ?
loop_
    _geom_angle_atom_site_label_1
    _geom_angle_atom_site_label_2
    _geom_angle_atom_site_label_3
    _geom_angle_site_symmetry_1
    _geom_angle_site_symmetry_3
    _geom_angle
    _geom_angle_publ_flag
    C9A N1 N2 . . 110.52(16) ?
    C9A N1 C11 . . 130.36(17) ?
    N2 N1 C11 . . 119.06(17) ?
    C3 N2 N1 . . 107.82(16) ?
    N2 C3 C3A . . 110.56(17) ?
    N2 C3 C31 . . 118.28(18) ?
    C3A C3 C31 . . 131.16(19) ?
    C4 C3A C9A . . 118.28(18) ?
    C4 C3A C3 . . 137.38(19) ?
    C9A C3A C3 . . 104.28(17) ?
    C3A C4 C4A . . 116.22(18) ?
    C3A C4 C41 . . 122.66(18) ?
    C4A C4 C41 . . 121.12(18) ?
    C4 C4A C5 . . 121.79(19) ?
    C4 C4A C8A . . 119.85(18) ?
    C5 C4A C8A . . 118.31(19) ?
    C6 C5 C4A . . 119.1(2) ?
    C6 C5 H5 . . 120.4 ?
    C4A C5 H5 . . 120.4 ?
    C5 C6 F60 . . 118.6(2) ?
    C5 C6 C7 . . 124.0(2) ?
    F60 C6 C7 . . 117.5(2) ?
    C8 C7 C6 . . 118.3(2) ?
    C8 C7 H7 . . 120.9 ?
    C6 C7 H7 . . 120.9 ?
    C7 C8 C8A . . 121.7(2) ?
    C7 C8 H8 . . 119.2 ?
    C8A C8 H8 . . 119.2 ?
    N9 C8A C8 . . 117.47(19) ?
    N9 C8A C4A . . 123.85(19) ?
    C8 C8A C4A . . 118.66(19) ?
    C9A N9 C8A . . 113.91(17) ?
    N9 C9A N1 . . 125.35(18) ?
    N9 C9A C3A . . 127.85(19) ?
    N1 C9A C3A . . 106.80(17) ?
    C16 C11 C12 . . 120.3(2) ?
    C16 C11 N1 . . 119.84(19) ?
    C12 C11 N1 . . 119.84(19) ?
    C11 C12 C13 . . 119.4(2) ?
    C11 C12 H12 . . 120.3 ?
    C13 C12 H12 . . 120.3 ?
    C14 C13 C12 . . 120.9(2) ?
    C14 C13 H13 . . 119.6 ?
    C12 C13 H13 . . 119.6 ?
    C13 C14 C15 . . 119.3(2) ?
    C13 C14 H14 . . 120.4 ?
    C15 C14 H14 . . 120.4 ?
    C14 C15 C16 . . 121.0(2) ?
    C14 C15 H15 . . 119.5 ?
    C16 C15 H15 . . 119.5 ?
    C11 C16 C15 . . 119.1(2) ?
    C11 C16 H16 . . 120.5 ?
    C15 C16 H16 . . 120.5 ?
    C32 C31 C36 . . 118.7(2) ?
    C32 C31 C3 . . 119.97(19) ?
    C36 C31 C3 . . 121.3(2) ?
    C33 C32 C31 . . 120.2(2) ?
    C33 C32 H32 . . 119.9 ?
    C31 C32 H32 . . 119.9 ?
    C34 C33 C32 . . 120.3(2) ?
    C34 C33 H33 . . 119.9 ?
    C32 C33 H33 . . 119.9 ?
    C35 C34 C33 . . 120.0(2) ?
    C35 C34 H34 . . 120.0 ?
    C33 C34 H34 . . 120.0 ?
    C34 C35 C36 . . 120.4(2) ?
    C34 C35 H35 . . 119.8 ?
    C36 C35 H35 . . 119.8 ?
    C35 C36 C31 . . 120.3(2) ?
    C35 C36 H36 . . 119.8 ?
    C31 C36 H36 . . 119.8 ?
    C42 C41 C46 . . 119.2(2) ?
    C42 C41 C4 . . 120.70(19) ?
    C46 C41 C4 . . 120.0(2) ?
    C41 C42 C43 . . 119.9(2) ?
    C41 C42 H42 . . 120.0 ?
    C43 C42 H42 . . 120.0 ?
    C44 C43 C42 . . 120.3(2) ?
    C44 C43 H43 . . 119.9 ?
    C42 C43 H43 . . 119.9 ?
    C45 C44 C43 . . 120.0(2) ?
    C45 C44 H44 . . 120.0 ?
    C43 C44 H44 . . 120.0 ?
    C44 C45 C46 . . 120.0(2) ?
    C44 C45 H45 . . 120.0 ?
    C46 C45 H45 . . 120.0 ?
    C45 C46 C41 . . 120.5(2) ?
    C45 C46 H46 . . 119.8 ?
    C41 C46 H46 . . 119.8 ?
    C103 C101 C102 3_757 . 118.7(4) ?
    C103 C101 H101 3_757 . 120.7 ?
    C102 C101 H101 . . 120.7 ?
    C101 C102 C103 . . 120.8(4) ?
    C101 C102 H102 . . 119.6 ?
    C103 C102 H102 . . 119.6 ?
    C101 C103 C102 3_757 . 120.5(4) ?
    C101 C103 H103 3_757 . 119.7 ?
    C102 C103 H103 . . 119.7 ?
loop_
    _geom_torsion_atom_site_label_1
    _geom_torsion_atom_site_label_2
    _geom_torsion_atom_site_label_3
    _geom_torsion_atom_site_label_4
    _geom_torsion_site_symmetry_1
    _geom_torsion_site_symmetry_2
    _geom_torsion_site_symmetry_3
    _geom_torsion_site_symmetry_4
    _geom_torsion
    _geom_torsion_publ_flag
    C9A N1 N2 C3 . . . . 0.8(2) ?
    C11 N1 N2 C3 . . . . 178.12(19) ?
    N1 N2 C3 C3A . . . . 0.1(2) ?
    N1 N2 C3 C31 . . . . 180.00(18) ?
    N2 C3 C3A C4 . . . . 176.2(2) ?
    C31 C3 C3A C4 . . . . -3.7(4) ?
    N2 C3 C3A C9A . . . . -0.8(2) ?
    C31 C3 C3A C9A . . . . 179.3(2) ?
    C9A C3A C4 C4A . . . . -1.6(3) ?
    C3 C3A C4 C4A . . . . -178.4(2) ?
    C9A C3A C4 C41 . . . . 177.59(19) ?
    C3 C3A C4 C41 . . . . 0.8(4) ?
    C3A C4 C4A C5 . . . . 177.4(2) ?
    C41 C4 C4A C5 . . . . -1.8(3) ?
    C3A C4 C4A C8A . . . . 0.0(3) ?
    C41 C4 C4A C8A . . . . -179.23(19) ?
    C4 C4A C5 C6 . . . . -178.1(2) ?
    C8A C4A C5 C6 . . . . -0.7(3) ?
    C4A C5 C6 F60 . . . . 179.0(2) ?
    C4A C5 C6 C7 . . . . 0.1(4) ?
    C5 C6 C7 C8 . . . . -0.2(4) ?
    F60 C6 C7 C8 . . . . -179.1(2) ?
    C6 C7 C8 C8A . . . . 1.0(4) ?
    C7 C8 C8A N9 . . . . 176.5(2) ?
    C7 C8 C8A C4A . . . . -1.6(4) ?
    C4 C4A C8A N9 . . . . 0.9(3) ?
    C5 C4A C8A N9 . . . . -176.6(2) ?
    C4 C4A C8A C8 . . . . 178.9(2) ?
    C5 C4A C8A C8 . . . . 1.4(3) ?
    C8 C8A N9 C9A . . . . -178.0(2) ?
    C4A C8A N9 C9A . . . . 0.0(3) ?
    C8A N9 C9A N1 . . . . 177.3(2) ?
    C8A N9 C9A C3A . . . . -1.9(3) ?
    N2 N1 C9A N9 . . . . 179.3(2) ?
    C11 N1 C9A N9 . . . . 2.4(4) ?
    N2 N1 C9A C3A . . . . -1.3(2) ?
    C11 N1 C9A C3A . . . . -178.3(2) ?
    C4 C3A C9A N9 . . . . 2.9(3) ?
    C3 C3A C9A N9 . . . . -179.4(2) ?
    C4 C3A C9A N1 . . . . -176.48(18) ?
    C3 C3A C9A N1 . . . . 1.2(2) ?
    C9A N1 C11 C16 . . . . 146.7(2) ?
    N2 N1 C11 C16 . . . . -30.1(3) ?
    C9A N1 C11 C12 . . . . -33.1(3) ?
    N2 N1 C11 C12 . . . . 150.1(2) ?
    C16 C11 C12 C13 . . . . -1.5(4) ?
    N1 C11 C12 C13 . . . . 178.3(2) ?
    C11 C12 C13 C14 . . . . 1.6(4) ?
    C12 C13 C14 C15 . . . . -0.3(4) ?
    C13 C14 C15 C16 . . . . -1.1(5) ?
    C12 C11 C16 C15 . . . . 0.1(4) ?
    N1 C11 C16 C15 . . . . -179.7(2) ?
    C14 C15 C16 C11 . . . . 1.2(4) ?
    N2 C3 C31 C32 . . . . -41.7(3) ?
    C3A C3 C31 C32 . . . . 138.2(2) ?
    N2 C3 C31 C36 . . . . 136.7(2) ?
    C3A C3 C31 C36 . . . . -43.4(3) ?
    C36 C31 C32 C33 . . . . -0.7(3) ?
    C3 C31 C32 C33 . . . . 177.8(2) ?
    C31 C32 C33 C34 . . . . 1.1(4) ?
    C32 C33 C34 C35 . . . . -0.4(4) ?
    C33 C34 C35 C36 . . . . -0.7(4) ?
    C34 C35 C36 C31 . . . . 1.1(4) ?
    C32 C31 C36 C35 . . . . -0.4(3) ?
    C3 C31 C36 C35 . . . . -178.8(2) ?
    C3A C4 C41 C42 . . . . -66.5(3) ?
    C4A C4 C41 C42 . . . . 112.7(2) ?
    C3A C4 C41 C46 . . . . 111.8(2) ?
    C4A C4 C41 C46 . . . . -69.0(3) ?
    C46 C41 C42 C43 . . . . -1.1(3) ?
    C4 C41 C42 C43 . . . . 177.2(2) ?
    C41 C42 C43 C44 . . . . -0.7(4) ?
    C42 C43 C44 C45 . . . . 1.7(4) ?
    C43 C44 C45 C46 . . . . -0.8(4) ?
    C44 C45 C46 C41 . . . . -1.1(4) ?
    C42 C41 C46 C45 . . . . 2.1(3) ?
    C4 C41 C46 C45 . . . . -176.3(2) ?
    C103 C101 C102 C103 3_757 . . . -1.0(8) ?
    C101 C102 C103 C101 . . . 3_757 1.0(8) ?
loop_
    _geom_hbond_atom_site_label_D
    _geom_hbond_atom_site_label_H
    _geom_hbond_atom_site_label_A
    _geom_hbond_site_symmetry_A
    _geom_hbond_distance_DH
    _geom_hbond_distance_HA
    _geom_hbond_distance_DA
    _geom_hbond_angle_DHA
    _geom_hbond_publ_flag
    C16 H16 N2 . 0.93 2.58 2.844(3) 97 ?
    C12 H12 N9 . 0.93 2.54 3.045(3) 114 ?
    C44 H44 F60 2_756 0.93 2.58 3.374(3) 143 ?
