# Supplementary material for: 6-Fluoro-1,3,4-triphenyl-1H-pyrazolo[3,4-b]quinoline benzene hemisolvate
Source: Acta Crystallogr Sect E Struct Rep Online. 2010 Feb 10;66(Pt 3):o575. doi: 10.1107/S1600536810004496 (PMC2983603; doi:10.1107/S1600536810004496)
Supplement: Supplementary file 2 [file e-66-0o575-Isup2.hkl]

#
# h,k,l, Fc-squared, Fo-squared, sigma(Fo-squared) and status flag
#
data_I
_shelx_title ' 197, P21/c, KappaCCD'
_shelx_refln_list_code          4
_shelx_F_calc_maximum      223.40
_exptl_crystal_F_000       948.00
_reflns_d_resolution_high  0.7828
 
loop_
 _symmetry_equiv_pos_as_xyz
 'x, y, z'
 '-x, y+1/2, -z+1/2'
 '-x, -y, -z'
 'x, -y-1/2, z-1/2'
 
_cell_length_a    13.2941
_cell_length_b     9.7419
_cell_length_c    20.7608
_cell_angle_alpha  90.000
_cell_angle_beta  118.559
_cell_angle_gamma  90.000
 
_shelx_F_squared_multiplier     1.000
 
loop_
 _refln_index_h
 _refln_index_k
 _refln_index_l
 _refln_F_squared_calc
 _refln_F_squared_meas
 _refln_F_squared_sigma
 _refln_observed_status
   2   0   0       86.11       92.03      2.38 o
   3   0   0     1525.45     1610.54     28.72 o
   4   0   0     1267.16     1291.68     16.69 o
   5   0   0      151.97      175.06      3.78 o
   6   0   0     2151.41     2318.80     29.24 o
   7   0   0      800.11      830.15     14.39 o
   8   0   0       22.48       14.56      3.81 o
   9   0   0      252.20      254.09      9.09 o
  10   0   0       99.76       93.39      6.55 o
  11   0   0      393.55      416.13     16.73 o
  12   0   0      122.70       79.78     11.47 o
  13   0   0        0.40       15.51     15.16 o
  14   0   0       46.87       62.65     25.11 o
   2   1   0       24.08       30.78      0.99 o
   3   1   0     5601.44     5279.42     45.10 o
   4   1   0      327.04      306.18      4.36 o
   5   1   0       89.75      104.77      2.56 o
   6   1   0       69.64       73.93      1.84 o
   7   1   0        7.98        7.16      1.76 o
   8   1   0      151.02      139.75      4.17 o
   9   1   0        5.47       13.64      5.88 o
  10   1   0        5.92        4.72      6.69 o
  11   1   0      130.04      120.68      7.53 o
  12   1   0        6.13       -1.29     10.96 o
  13   1   0        9.68       21.04      8.82 o
  14   1   0       20.23       20.49      8.95 o
   0   2   0     7553.43     7218.64    118.26 o
   1   2   0     2696.45     2614.81     30.82 o
   2   2   0      734.14      675.91     16.21 o
   3   2   0      250.03      245.33      3.90 o
   4   2   0      716.59      782.85     14.44 o
   5   2   0     2985.23     3070.03     31.51 o
   6   2   0      294.62      287.61      4.22 o
   7   2   0      219.87      210.66      3.66 o
   8   2   0       16.32       23.35      7.91 o
   9   2   0       55.96       68.06      7.88 o
  10   2   0       17.94       30.20      5.29 o
  11   2   0      400.20      366.98     27.35 o
  12   2   0        0.00        5.57      6.31 o
  13   2   0        0.10       -5.36      6.86 o
  14   2   0       42.07       71.03     12.71 o
   1   3   0    18310.57    18639.84    198.38 o
   2   3   0      311.81      294.05     16.48 o
   3   3   0        6.02        7.20      3.50 o
   4   3   0       19.90       31.13      2.24 o
   5   3   0      317.81      320.18      4.72 o
   6   3   0       31.19       39.98      5.21 o
   7   3   0      355.83      348.96      7.03 o
   8   3   0        6.86        4.47      4.22 o
   9   3   0       18.32       13.23      4.13 o
  10   3   0      256.17      241.18     11.30 o
  11   3   0       13.16       23.57     15.89 o
  12   3   0        0.01        6.79     11.76 o
  13   3   0        1.07        8.51     10.33 o
  14   3   0        1.77       15.26     13.63 o
   0   4   0     2904.23     2792.53     62.41 o
   1   4   0      225.53      217.60      5.29 o
   2   4   0      170.18      191.97      5.21 o
   3   4   0      783.20      778.85     12.90 o
   4   4   0     1490.43     1670.83     22.43 o
   5   4   0       19.82        8.84      2.05 o
   6   4   0       11.73        9.43      4.32 o
   7   4   0      117.92      111.78     13.53 o
   8   4   0       64.49       66.87      4.81 o
   9   4   0       10.84       13.37      4.86 o
  10   4   0        0.02       10.37     14.94 o
  11   4   0        0.65        5.39      7.38 o
  12   4   0       41.99       32.26      8.21 o
  13   4   0       37.68       45.64     12.05 o
  14   4   0        7.86       11.73     14.87 o
   1   5   0     1412.24     1387.47     20.64 o
   2   5   0     1071.24     1104.04     16.62 o
   3   5   0      710.96      823.71     21.39 o
   4   5   0      521.51      495.54     10.82 o
   5   5   0       21.51       18.33      3.77 o
   6   5   0      141.04      127.99     13.76 o
   7   5   0        5.30        6.02      6.83 o
   8   5   0       83.01       71.86     28.64 o
   9   5   0        1.78        0.27     10.49 o
  10   5   0        6.74       39.81     30.26 o
  11   5   0        9.02       35.66     11.06 o
  12   5   0        7.93       52.38     15.48 o
  13   5   0        1.71        3.18     13.98 o
   0   6   0       66.23       51.11      6.10 o
   1   6   0       24.44       27.65      3.75 o
   2   6   0      310.92      303.11     15.26 o
   3   6   0       48.78       52.21      4.10 o
   4   6   0       10.21        4.71     16.57 o
   5   6   0       66.36       57.50      4.05 o
   6   6   0       83.49       68.67      7.12 o
   7   6   0       31.47       32.98     19.37 o
   8   6   0        0.01        8.00      9.62 o
   9   6   0      169.24      190.82     30.50 o
  10   6   0       51.70       25.81     12.14 o
  11   6   0       32.86       28.99     10.74 o
  12   6   0       36.53       60.96     15.03 o
  13   6   0       10.62       33.37     22.85 o
   1   7   0        9.40       19.71      4.10 o
   2   7   0       10.68       23.00     45.34 o
   3   7   0        8.15       12.22     10.01 o
   4   7   0        3.56       -1.42      4.43 o
   5   7   0      256.25      264.69      9.14 o
   6   7   0       88.92       91.58     16.16 o
   7   7   0      133.43      146.06     12.32 o
   8   7   0       85.51       89.65     28.23 o
   9   7   0        5.54       26.73     12.17 o
  10   7   0        0.51        6.32     11.73 o
  11   7   0       54.94       25.46     16.56 o
  12   7   0       12.88       16.24     14.65 o
   0   8   0      263.20      258.10     16.06 o
   1   8   0       28.41       25.46      5.40 o
   2   8   0       31.76       23.87      6.61 o
   3   8   0       79.82       86.08      7.26 o
   4   8   0      220.54      228.24     10.17 o
   5   8   0      301.26      296.99     12.05 o
   6   8   0        5.78       10.74     63.06 o
   7   8   0      493.83      467.02     62.74 o
   8   8   0        2.62       -1.59     10.84 o
   9   8   0       40.15       27.11     15.61 o
  10   8   0        0.82        7.63     18.12 o
  11   8   0        3.47      -11.73     12.68 o
   1   9   0       43.77       45.16      5.98 o
   2   9   0       11.53       17.86      7.37 o
   3   9   0        2.39        2.51      7.60 o
   4   9   0       27.96       17.36     77.11 o
   5   9   0      244.37      292.69    340.57 o
   6   9   0      506.96      539.70    143.02 o
   7   9   0        1.43       13.35     14.97 o
   8   9   0        0.17       -4.13     14.27 o
   9   9   0        8.17        4.13     15.22 o
  10   9   0        2.12       14.97     10.49 o
   0  10   0      183.82      199.89     12.59 o
   1  10   0       61.15       49.84      8.04 o
   2  10   0       40.96       48.09      7.66 o
   3  10   0       57.80       50.09      8.84 o
   4  10   0       23.64       26.00      7.28 o
   5  10   0        7.74       -0.64     16.62 o
   6  10   0       45.25       59.31     14.27 o
   7  10   0       20.25       45.42     15.13 o
   8  10   0       11.87       22.31     12.46 o
   1  11   0        0.12       17.54      7.31 o
   2  11   0        5.16       24.73      8.52 o
   3  11   0       11.63        5.05     10.74 o
   4  11   0       62.87       87.95     13.38 o
   5  11   0       38.70       55.02     12.97 o
   6  11   0        0.95       29.56     15.32 o
   0  12   0        1.77        0.64     10.23 o
   1  12   0        0.22      -15.26     10.17 o
   2  12   0        8.49       31.15     13.92 o
   3  12   0        2.88        2.86      9.53 o
 -15   1   1        0.03       13.69     11.97 o
 -14   1   1        8.03       19.39      9.06 o
 -13   1   1        0.06        8.50      7.97 o
 -12   1   1      111.19      126.37     12.19 o
 -11   1   1       73.46       71.80      6.01 o
 -10   1   1        0.00       -4.05      2.70 o
  -9   1   1       81.67       73.15      2.86 o
  -8   1   1      143.63      144.65      3.64 o
  -7   1   1        4.43        6.90      1.43 o
  -6   1   1     4024.02     4208.20     62.72 o
  -5   1   1      641.21      668.40      7.17 o
  -4   1   1     2364.53     2076.50     18.45 o
  -3   1   1     4560.13     4636.65     53.91 o
  -2   1   1     1489.71     1476.42     14.50 o
   2   1   1     6665.74     6659.70     75.20 o
   3   1   1     1640.21     1385.49     18.87 o
   4   1   1       57.81       42.75      3.35 o
   5   1   1      583.39      535.77      6.69 o
   6   1   1     2246.05     2279.22     29.00 o
   7   1   1        5.23        7.85      2.03 o
   8   1   1       37.60       37.10      2.99 o
   9   1   1       13.76       16.81      3.69 o
  10   1   1        2.99        6.04      5.67 o
  11   1   1       47.27       42.45      6.93 o
  12   1   1       37.07       40.20      7.84 o
  13   1   1        0.38       11.71      7.74 o
  14   1   1        0.66       11.30     13.17 o
 -15   2   1        0.10       -3.85     12.81 o
 -14   2   1        1.07       10.08      7.30 o
 -13   2   1       11.28       16.42      7.53 o
 -12   2   1        7.96        7.09     18.43 o
 -11   2   1        1.84       -3.15      6.28 o
 -10   2   1       68.30       59.16      3.75 o
  -9   2   1       84.77       83.71      3.14 o
  -8   2   1      345.74      358.65      6.33 o
  -7   2   1      940.57     1013.86     12.42 o
  -6   2   1      810.82      809.81     11.16 o
  -5   2   1      302.77      304.06      4.16 o
  -4   2   1     2736.76     2606.16     25.46 o
  -3   2   1     5967.04     5882.20     88.27 o
  -2   2   1    10042.94     9724.96    110.34 o
  -1   2   1     6125.36     6055.13     61.55 o
   0   2   1     5481.93     5151.14     63.63 o
   1   2   1      660.34      707.17     13.75 o
   2   2   1       45.28       36.91      4.13 o
   3   2   1      960.87      905.10      9.74 o
   4   2   1      587.42      640.68     13.07 o
   5   2   1     1585.71     1593.69     18.84 o
   6   2   1        9.15        3.97      3.80 o
   7   2   1       62.83       59.33      4.34 o
   8   2   1      165.38      166.71      4.38 o
   9   2   1        8.14        4.23      3.32 o
  10   2   1        0.33        0.95      6.13 o
  11   2   1        0.44        1.43      7.83 o
  12   2   1       17.86       25.14      7.41 o
  13   2   1       26.98       11.97     10.04 o
  14   2   1       18.30       48.57     14.19 o
 -14   3   1       17.72        3.18     15.89 o
 -13   3   1       43.52       58.09     12.17 o
 -12   3   1        2.54        5.76      6.13 o
 -11   3   1        0.70        0.46      3.02 o
 -10   3   1      123.99      125.10      7.26 o
  -9   3   1      110.44       96.14      5.67 o
  -8   3   1      642.60      671.08     29.97 o
  -7   3   1      149.41      153.49      4.01 o
  -6   3   1      118.93      100.17      2.82 o
  -5   3   1      777.79      868.27     17.25 o
  -4   3   1      622.23      618.05      8.86 o
  -3   3   1      115.15      139.31      3.74 o
  -2   3   1      285.46      273.45      9.70 o
  -1   3   1     8188.79     7602.04     82.78 o
   0   3   1     2225.33     1890.70     25.43 o
   1   3   1       41.55       27.72      2.37 o
   2   3   1       73.75       75.06      2.90 o
   3   3   1     1122.72     1062.14     19.16 o
   4   3   1        1.12       22.39      5.59 o
   5   3   1      168.78      190.92      5.42 o
   6   3   1      336.47      340.97      7.23 o
   7   3   1       80.43       79.58      3.99 o
   8   3   1       66.86       67.77      4.40 o
   9   3   1      440.90      395.39     12.47 o
  10   3   1       14.55       26.05      6.59 o
  11   3   1       41.52       45.73      6.61 o
  12   3   1        4.70       -2.42      7.04 o
  13   3   1        9.30        7.88      8.77 o
  14   3   1        6.88       20.34     12.40 o
 -14   4   1        3.38       22.50     14.21 o
 -13   4   1       17.09       19.71     13.60 o
 -12   4   1        0.73       11.73     11.47 o
 -11   4   1       64.14       58.25      7.17 o
 -10   4   1        0.34       -2.23      5.76 o
  -9   4   1      105.82      101.11      5.45 o
  -8   4   1        9.26       12.38      9.04 o
  -7   4   1        2.82        8.12     13.56 o
  -6   4   1      164.81      172.30     12.80 o
  -5   4   1      156.67      181.64      4.63 o
  -4   4   1       95.79      108.95      4.56 o
  -3   4   1     2178.56     2348.22     31.77 o
  -2   4   1     1322.76     1333.46     19.57 o
  -1   4   1      646.73      688.15     11.87 o
   0   4   1     2036.12     1970.41     27.36 o
   1   4   1      565.87      613.18     11.06 o
   2   4   1       86.46       75.27     12.52 o
   3   4   1       47.87       39.87      2.58 o
   4   4   1        0.58        5.82      3.04 o
   5   4   1       25.30       25.94      1.57 o
   6   4   1       97.85       93.69      5.02 o
   7   4   1       28.08       29.91     48.90 o
   8   4   1       78.86       77.81      6.06 o
   9   4   1       19.13       20.86     10.00 o
  10   4   1      167.01      158.71      8.72 o
  11   4   1        5.79       18.49      9.36 o
  12   4   1       75.29       86.71     28.97 o
  13   4   1        0.70       37.60     17.93 o
 -13   5   1       23.26        5.72     14.56 o
 -12   5   1        2.40       12.71     14.87 o
 -11   5   1       28.28       14.60     11.13 o
 -10   5   1        1.31      -14.10      9.40 o
  -9   5   1        0.23        2.86     11.78 o
  -8   5   1       85.66       88.75      9.95 o
  -7   5   1      129.96      137.78      9.95 o
  -6   5   1       59.20       85.00      8.57 o
  -5   5   1      555.40      563.05     25.53 o
  -4   5   1      148.72      187.60      5.28 o
  -3   5   1        7.57        2.45      2.68 o
  -2   5   1        0.15        5.14      3.27 o
  -1   5   1      151.16      160.34      5.38 o
   0   5   1      160.33      159.48      5.51 o
   1   5   1     3207.45     3268.17     47.86 o
   2   5   1       39.03       35.18      4.04 o
   3   5   1       16.34       17.28      3.04 o
   4   5   1       55.97       77.23      4.77 o
   5   5   1      162.00      173.82      5.04 o
   6   5   1       23.81       29.17      1.52 o
   7   5   1       35.53       47.28     38.63 o
   8   5   1       14.63       12.15      5.34 o
   9   5   1        3.76        7.63     14.89 o
  10   5   1       89.43       74.85     22.71 o
  11   5   1       63.82       65.22     12.68 o
  12   5   1        0.96      -12.33     11.41 o
  13   5   1        0.36        3.85     12.11 o
 -13   6   1       23.95       50.85     12.97 o
 -12   6   1       15.91       20.02     12.46 o
 -11   6   1       45.01       42.34     11.82 o
 -10   6   1        2.24       -1.59     12.14 o
  -9   6   1        7.26       23.15     52.98 o
  -8   6   1        0.77        2.52     29.21 o
  -7   6   1      118.43      128.66     18.53 o
  -6   6   1       15.75       25.64     14.30 o
  -5   6   1       66.67       79.94     21.11 o
  -4   6   1       20.42       29.34     12.89 o
  -3   6   1        0.14       -4.26      3.45 o
  -2   6   1      117.20      136.28     19.61 o
  -1   6   1      738.32      748.87     14.64 o
   0   6   1      108.28       79.47      6.04 o
   1   6   1      649.10      665.38     10.98 o
   2   6   1      105.00      112.97      5.77 o
   3   6   1        7.34       -4.94     17.19 o
   4   6   1       15.00       19.43     34.53 o
   5   6   1      251.05      284.05     20.17 o
   6   6   1        2.07        7.24      3.19 o
   7   6   1       46.89       51.96     37.20 o
   8   6   1       77.38       92.97      9.73 o
   9   6   1        0.04       -3.11     40.68 o
  10   6   1        1.88       11.31     49.50 o
  11   6   1       15.57       30.16     16.84 o
  12   6   1       44.97       18.47     20.37 o
 -12   7   1       11.34       -4.42     18.08 o
 -11   7   1       19.78       25.81     12.14 o
 -10   7   1       15.27       -7.34     12.74 o
  -9   7   1        0.24       -8.55     12.08 o
  -8   7   1       20.48       59.07    160.81 o
  -7   7   1       40.73       42.69      6.87 o
  -6   7   1       35.92       34.79     37.85 o
  -5   7   1      101.68       91.62      4.44 o
  -4   7   1      101.75       96.11      5.89 o
  -3   7   1        3.34        1.88      5.05 o
  -2   7   1        1.00        8.20     23.80 o
  -1   7   1      745.29      751.67     18.58 o
   0   7   1       96.16      113.67      7.98 o
   1   7   1        2.23       -0.64      4.48 o
   2   7   1       28.08       25.32     17.54 o
   3   7   1        0.83       -0.60      4.46 o
   4   7   1      172.68      170.20     16.80 o
   5   7   1       31.94       21.25     36.60 o
   6   7   1       11.28        6.08     10.00 o
   7   7   1        7.80        8.08      8.80 o
   8   7   1       16.59       16.25     29.62 o
   9   7   1       76.85      118.65     14.75 o
  10   7   1       53.50       64.08     14.56 o
  11   7   1      124.07      149.58     18.31 o
  12   7   1       19.01       42.81     16.08 o
 -11   8   1        9.96        6.96     12.71 o
 -10   8   1       11.86       47.61     15.26 o
  -9   8   1        1.42      -10.17     10.46 o
  -8   8   1        4.92        5.37      9.82 o
  -7   8   1      133.66      162.25     16.39 o
  -6   8   1      113.29      141.61     63.37 o
  -5   8   1        0.87        7.93      7.29 o
  -4   8   1       70.63       64.34      6.55 o
  -3   8   1       98.66       86.44     16.23 o
  -2   8   1       41.27       29.56      5.82 o
  -1   8   1       31.05       27.27      6.71 o
   0   8   1      477.00      488.20     14.98 o
   1   8   1      117.24      104.74      6.20 o
   2   8   1      224.89      223.78     10.14 o
   3   8   1        1.88        6.37     10.95 o
   4   8   1        0.01       14.28     65.95 o
   5   8   1       15.35        6.64     10.14 o
   6   8   1        1.19       -2.72     14.94 o
   7   8   1        5.03       29.64    194.27 o
   8   8   1        5.57       -3.50     15.29 o
   9   8   1        1.67       18.47     12.40 o
  10   8   1        0.09        9.19     14.27 o
  11   8   1       33.42       20.34     11.09 o
 -10   9   1        2.79       -0.64     16.62 o
  -9   9   1        0.19       13.60     13.95 o
  -8   9   1        4.50       28.60     15.26 o
  -7   9   1        0.24       11.73     11.73 o
  -6   9   1      326.57      348.90     99.12 o
  -5   9   1      190.66      188.95     10.78 o
  -4   9   1        0.59        6.58     21.47 o
  -3   9   1        0.19        7.34      7.34 o
  -2   9   1        0.39       -4.74      7.28 o
  -1   9   1      189.80      190.93      8.87 o
   0   9   1      177.52      159.80      9.03 o
   1   9   1        1.10        0.64      6.42 o
   2   9   1        9.78       21.64      7.63 o
   3   9   1       29.45       23.87      6.45 o
   4   9   1       20.29        0.57    100.66 o
   5   9   1       98.20      108.33     16.24 o
   6   9   1       21.48        8.24     70.88 o
   7   9   1        1.70      -18.84     85.24 o
   8   9   1        3.84       -9.19     14.59 o
   9   9   1       16.42       10.52     10.52 o
  -9  10   1        0.35       23.52     12.11 o
  -8  10   1        0.97        3.18     15.89 o
  -7  10   1        9.24       -7.34     14.97 o
  -6  10   1      101.48      111.03     14.27 o
  -5  10   1       64.76       66.08     13.92 o
  -4  10   1        1.93       18.75     14.05 o
  -3  10   1        3.59        0.64      7.02 o
  -2  10   1        3.20        9.50      8.90 o
  -1  10   1        7.27       -0.64      5.43 o
   0  10   1       76.84       75.68      8.07 o
   1  10   1       12.91       15.95      7.25 o
   2  10   1        4.66       -1.88      8.52 o
   3  10   1        6.18       17.86     11.44 o
   4  10   1        0.15       -8.87     10.84 o
   5  10   1       27.33       64.66    179.83 o
   6  10   1      139.08      136.36     15.83 o
   7  10   1       12.67       16.81     14.33 o
   8  10   1        4.24       53.43     14.33 o
  -7  11   1        0.02        6.96     13.92 o
  -6  11   1        0.38       18.75     13.76 o
  -5  11   1       10.11       18.75     16.84 o
  -4  11   1        0.30       -8.87     14.24 o
  -3  11   1       21.95       28.03     14.72 o
  -2  11   1        0.09        9.50      8.58 o
  -1  11   1      155.72      168.92     10.20 o
   0  11   1       15.65       15.26      7.95 o
   1  11   1        7.58        7.63      6.71 o
   2  11   1        2.32        1.27     11.41 o
   3  11   1       38.13       57.40     18.37 o
   4  11   1       58.60       55.27     15.89 o
   5  11   1        5.26       11.47     12.08 o
   6  11   1       10.35       25.11     16.24 o
  -4  12   1        0.02       52.38     20.37 o
  -3  12   1       22.97       10.52     12.14 o
  -2  12   1       36.52        9.19     11.44 o
  -1  12   1       29.74       18.15     10.17 o
   0  12   1        2.61       12.71      6.99 o
   1  12   1        0.23       12.33      8.90 o
   2  12   1        0.71      -13.87      9.25 o
   3  12   1        2.86        3.18      8.58 o
 -15   0   2       37.01       54.48     22.38 o
 -14   0   2        2.13        8.55      9.79 o
 -13   0   2       85.11       63.51     12.78 o
 -12   0   2      497.74      488.96     18.13 o
 -11   0   2       45.73       47.10      5.37 o
 -10   0   2       35.72       39.38      4.04 o
  -9   0   2       26.72       38.04      3.53 o
  -8   0   2      468.11      548.36     10.02 o
  -7   0   2      175.49      214.83      4.71 o
  -6   0   2     2575.05     2806.73     34.11 o
  -5   0   2      247.63      265.69      4.64 o
  -4   0   2    25283.76    25053.74    599.67 o
  -3   0   2    35897.23    38421.84    872.28 o
  -2   0   2     9558.01     9146.39    147.77 o
   2   0   2    16772.63    16888.38    556.32 o
   3   0   2       28.06       19.71      1.59 o
   4   0   2      367.27      375.90      6.90 o
   5   0   2        6.96       22.50      2.54 o
   6   0   2      862.86      904.92     15.03 o
   7   0   2        3.89        6.04      2.89 o
   8   0   2     1111.78     1104.92     23.72 o
   9   0   2      848.09      823.75     19.44 o
  10   0   2      599.16      597.82     20.93 o
  11   0   2        4.60        6.96     15.26 o
  12   0   2        1.76        9.50     16.81 o
  13   0   2        2.05       -6.96     18.05 o
  14   0   2        4.72      -20.34     21.23 o
 -15   1   2        6.77       -4.42     11.41 o
 -14   1   2       31.62       36.34      7.89 o
 -13   1   2        0.79        9.78      7.53 o
 -12   1   2      137.75      137.50      8.38 o
 -11   1   2       69.46       58.40      6.80 o
 -10   1   2       20.83       24.76      9.06 o
  -9   1   2       34.27       36.87      2.52 o
  -8   1   2      117.49      118.25      2.87 o
  -7   1   2       17.18       16.81      1.80 o
  -6   1   2     2167.36     2234.36     25.34 o
  -5   1   2      909.48      837.69      8.03 o
  -4   1   2    11261.43    10905.16     87.10 o
  -3   1   2        6.73       13.94      1.13 o
  -2   1   2      279.84      235.15      6.57 o
   1   1   2      206.66      196.60      2.64 o
   2   1   2      903.98      828.00     11.24 o
   3   1   2     1355.35     1251.38     15.18 o
   4   1   2       60.81       61.70      1.95 o
   5   1   2      275.57      267.99      4.13 o
   6   1   2       19.37       13.65      3.64 o
   7   1   2      102.33      103.10      3.58 o
   8   1   2       29.52       31.09      3.99 o
   9   1   2      263.42      255.68     12.26 o
  10   1   2      236.30      232.79     11.92 o
  11   1   2       94.21       88.23     17.01 o
  12   1   2       63.49       94.67     17.05 o
  13   1   2       29.31       32.29      9.99 o
  14   1   2        1.93        7.46      9.99 o
 -15   2   2        2.34        4.13     11.44 o
 -14   2   2       10.75       -4.05      8.42 o
 -13   2   2        1.95        7.89      6.87 o
 -12   2   2        1.72        4.20      5.61 o
 -11   2   2       14.48       17.35      5.76 o
 -10   2   2        8.44       19.15      3.15 o
  -9   2   2      254.02      238.37      5.15 o
  -8   2   2       70.84       70.70      2.64 o
  -7   2   2       41.53       42.05      2.43 o
  -6   2   2      165.59      167.35      2.93 o
  -5   2   2     1356.07     1335.37     14.10 o
  -4   2   2        0.66       10.38      5.53 o
  -3   2   2        4.01       -1.59      1.41 o
  -2   2   2    38282.50    39303.47   1436.60 o
  -1   2   2    49906.23    56993.70   1255.19 o
   0   2   2    14634.22    13987.26    168.49 o
   1   2   2     1898.05     1789.38     19.79 o
   2   2   2     2469.97     2392.07     28.60 o
   3   2   2      151.39      143.43      7.28 o
   4   2   2      353.87      395.09      5.96 o
   5   2   2      462.96      508.37      7.54 o
   6   2   2       46.39       47.84      2.77 o
   7   2   2       47.08       55.46      6.71 o
   8   2   2      155.43      153.94      9.22 o
   9   2   2      278.72      255.93      6.96 o
  10   2   2      994.66      999.36     23.04 o
  11   2   2       34.64       10.62      6.56 o
  12   2   2        7.95       25.66      9.10 o
  13   2   2       56.95       66.97     10.45 o
  14   2   2        0.24       12.57      8.91 o
 -15   3   2        2.22       -8.87     10.52 o
 -14   3   2        1.59        9.50     11.44 o
 -13   3   2        3.48       -4.42     10.42 o
 -12   3   2       15.72       17.48     10.68 o
 -11   3   2      159.95      138.58      7.27 o
 -10   3   2      121.02      130.42      5.12 o
  -9   3   2       15.87       15.68      3.10 o
  -8   3   2       66.78       63.72      3.48 o
  -7   3   2      229.65      234.46      4.43 o
  -6   3   2        7.32       14.82      3.67 o
  -5   3   2     1019.40     1036.35     17.18 o
  -4   3   2        4.94        5.00      1.83 o
  -3   3   2        6.36       10.87      4.15 o
  -2   3   2    10663.50    10345.31    111.25 o
  -1   3   2      785.71      705.10      9.99 o
   0   3   2      300.39      278.72      6.05 o
   1   3   2     1958.47     1941.25     25.94 o
   2   3   2      356.94      360.61     22.19 o
   3   3   2      711.05      763.75     10.90 o
   4   3   2       20.51       15.15      2.68 o
   5   3   2     1339.57     1405.84     17.34 o
   6   3   2       24.77       20.04      3.10 o
   7   3   2       73.72       61.91      4.39 o
   8   3   2       25.62       28.76      4.79 o
   9   3   2        8.11       23.83     19.20 o
  10   3   2       43.00       46.14      5.91 o
  11   3   2       38.63       61.16     11.51 o
  12   3   2        2.67       12.56      8.47 o
  13   3   2        8.28        9.01     12.70 o
 -14   4   2       29.46       32.13     15.35 o
 -13   4   2        0.11        4.13     11.44 o
 -12   4   2        3.69       -1.88     13.25 o
 -11   4   2      121.97      112.64      7.21 o
 -10   4   2       40.99       50.69      8.10 o
  -9   4   2      383.59      361.46      7.67 o
  -8   4   2      281.61      276.42     12.42 o
  -7   4   2      892.09     1049.15    122.26 o
  -6   4   2      393.56      399.92      8.34 o
  -5   4   2      249.86      240.60      4.60 o
  -4   4   2      133.18      111.94      3.54 o
  -3   4   2     2123.18     2230.94     63.08 o
  -2   4   2       61.53       65.97      3.71 o
  -1   4   2      370.09      333.92      6.78 o
   0   4   2       37.24       23.16      2.83 o
   1   4   2       45.45       32.00     12.05 o
   2   4   2      122.33      136.72      8.60 o
   3   4   2        3.52        1.34      2.13 o
   4   4   2       35.25       27.09      2.86 o
   5   4   2      106.47      102.21      6.28 o
   6   4   2        1.99        4.42      3.76 o
   7   4   2       10.16       14.66      7.91 o
   8   4   2      394.83      421.02     11.43 o
   9   4   2      118.17      107.98      7.85 o
  10   4   2      172.12      147.06      8.86 o
  11   4   2        0.58       -4.94      7.67 o
  12   4   2        0.47        1.58     13.21 o
  13   4   2       63.21      131.40     24.12 o
 -14   5   2        0.00        4.42     12.97 o
 -13   5   2        0.74       -4.42     13.67 o
 -12   5   2        1.40        9.19     16.21 o
 -11   5   2       53.55       51.31     28.78 o
 -10   5   2        0.15        6.56     90.45 o
  -9   5   2      166.65      149.38     33.19 o
  -8   5   2      168.01      169.33     69.27 o
  -7   5   2       62.62       60.14      3.86 o
  -6   5   2        1.85        6.12      3.14 o
  -5   5   2       14.39       14.02      3.65 o
  -4   5   2        1.45        5.80      2.89 o
  -3   5   2      645.87      603.28     10.81 o
  -2   5   2        4.18        4.60      4.29 o
  -1   5   2     1994.14     2099.65     34.37 o
   0   5   2      938.55     1003.65     23.93 o
   1   5   2      233.38      235.76      6.25 o
   2   5   2        0.32        1.24      3.05 o
   3   5   2      259.31      267.47     12.91 o
   4   5   2      206.86      202.37     13.89 o
   5   5   2       43.86       54.48      2.04 o
   6   5   2      328.51      303.85     43.36 o
   7   5   2       25.57       26.24      8.44 o
   8   5   2       24.21       33.27     25.93 o
   9   5   2       73.81       67.23     77.43 o
  10   5   2      238.34      298.62    146.27 o
  11   5   2        0.03       -4.42     13.28 o
  12   5   2        7.61       16.81     13.60 o
  13   5   2        0.76        1.59     14.37 o
 -13   6   2        0.23        2.51     16.75 o
 -12   6   2        3.11       10.52     11.09 o
 -11   6   2        4.09        5.05     11.70 o
 -10   6   2       43.74       43.29     11.73 o
  -9   6   2       57.16       67.65     94.51 o
  -8   6   2       35.35       31.33      5.01 o
  -7   6   2      372.12      390.90     62.02 o
  -6   6   2       10.36       13.97     13.52 o
  -5   6   2       10.60       30.01     14.08 o
  -4   6   2       16.43       21.49      5.58 o
  -3   6   2       26.39       19.82      5.24 o
  -2   6   2       81.35      120.61     17.20 o
  -1   6   2     1047.82     1014.50     17.07 o
   0   6   2       83.93       58.91     11.09 o
   1   6   2      423.05      456.91      9.15 o
   2   6   2       16.01       19.17      4.27 o
   3   6   2      549.79      532.33     13.58 o
   4   6   2        3.20        9.33     23.30 o
   5   6   2        1.52        3.52     22.99 o
   6   6   2       85.32       71.86     28.03 o
   7   6   2        0.78        5.55     18.59 o
   8   6   2       30.04       54.89    132.95 o
   9   6   2      157.36      169.96     94.09 o
  10   6   2        4.62        0.94     21.12 o
  11   6   2       47.20       18.47     11.79 o
  12   6   2        0.16       24.38     13.03 o
 -12   7   2       12.66        7.63     12.43 o
 -11   7   2        7.03       15.51     12.65 o
 -10   7   2       15.53        0.64     11.19 o
  -9   7   2        1.78      -18.16     12.11 o
  -8   7   2      254.55      224.23     39.61 o
  -7   7   2      767.74      785.45     59.76 o
  -6   7   2      156.51      144.44     40.37 o
  -5   7   2       36.84       39.26      4.47 o
  -4   7   2        0.04        5.74      5.09 o
  -3   7   2       54.05       56.18     17.02 o
  -2   7   2       34.21       29.56      5.05 o
  -1   7   2      553.70      619.89     16.00 o
   0   7   2        1.21        4.42      4.13 o
   1   7   2      198.78      204.99      7.15 o
   2   7   2        2.68        8.01     25.24 o
   3   7   2        0.07        7.01     22.23 o
   4   7   2      111.97      105.15     16.86 o
   5   7   2       29.25       24.97     32.05 o
   6   7   2        1.01        0.93     35.85 o
   7   7   2       41.17       46.85     10.19 o
   8   7   2       20.85       11.88     54.29 o
   9   7   2       22.89       16.81     10.08 o
  10   7   2       13.26       10.77     12.62 o
  11   7   2       14.50       12.08     27.40 o
 -11   8   2       44.83       40.75     15.26 o
 -10   8   2      175.82      171.27     17.26 o
  -9   8   2        0.52       31.15     13.32 o
  -8   8   2      212.59      246.16     43.77 o
  -7   8   2      160.76      178.68     74.81 o
  -6   8   2       67.22       89.57      8.07 o
  -5   8   2       28.44       17.70      8.72 o
  -4   8   2       55.46       43.98      9.44 o
  -3   8   2       46.12       50.40    110.47 o
  -2   8   2        9.50       10.52      4.74 o
  -1   8   2       10.57       11.47      6.39 o
   0   8   2       13.68        8.55      5.12 o
   1   8   2      455.06      445.06     12.78 o
   2   8   2       10.45       18.47      5.05 o
   3   8   2      318.87      273.05      9.35 o
   4   8   2       43.45       35.25      6.13 o
   5   8   2       15.59        9.14     27.00 o
   6   8   2       27.94       33.94     33.52 o
   7   8   2       34.78       23.22    130.12 o
   8   8   2       86.10      111.02     12.40 o
   9   8   2        0.03       38.04     18.02 o
  10   8   2        8.52       28.03     10.77 o
 -10   9   2        3.50       -8.87     13.60 o
  -9   9   2        2.04       -9.50     18.69 o
  -8   9   2        4.89       -4.74     12.33 o
  -7   9   2      184.81      194.08     30.26 o
  -6   9   2      214.47      225.80     74.94 o
  -5   9   2        0.83       -0.64      7.02 o
  -4   9   2        4.80        9.29     67.76 o
  -3   9   2        6.68        0.64      5.75 o
  -2   9   2        9.52        1.88      7.25 o
  -1   9   2        4.92        2.86      6.71 o
   0   9   2        0.10        4.13      5.43 o
   1   9   2        4.84       -3.85      6.07 o
   2   9   2       21.53       20.34      8.20 o
   3   9   2        0.76        3.50      6.67 o
   4   9   2      102.33       95.36     88.46 o
   5   9   2       40.58       35.35      8.60 o
   6   9   2        8.17       54.56    127.38 o
   7   9   2       15.56        3.35     12.41 o
   8   9   2        1.59       12.33     11.16 o
   9   9   2        2.62        4.74     12.01 o
  -9  10   2       11.09       12.97     14.91 o
  -8  10   2       23.60       53.43     21.36 o
  -7  10   2       13.39       21.99     13.03 o
  -6  10   2        4.00       26.73     13.09 o
  -5  10   2        0.70        2.86     23.87 o
  -4  10   2        5.37        2.51      9.15 o
  -3  10   2       33.23       37.19      7.41 o
  -2  10   2       26.53       32.36      6.71 o
  -1  10   2        1.37        3.50      6.67 o
   0  10   2       46.93       50.09      7.56 o
   1  10   2      222.46      207.56     11.83 o
   2  10   2        3.78       14.56      7.63 o
   3  10   2       58.32       57.94      9.50 o
   4  10   2       16.20       10.52      7.06 o
   5  10   2       61.54       35.21    130.20 o
   6  10   2       21.44        7.95     11.16 o
   7  10   2       23.65       20.34     11.73 o
   8  10   2        3.33        7.63      9.85 o
  -7  11   2        9.09        2.86     13.03 o
  -6  11   2        2.61       -6.67     15.29 o
  -5  11   2        0.29      -11.47     10.87 o
  -4  11   2        0.30       -7.95     12.65 o
  -3  11   2        7.69       28.99     17.86 o
  -2  11   2       12.16       10.77      8.90 o
  -1  11   2        0.44       17.86      8.58 o
   0  11   2       38.40       26.00      7.28 o
   1  11   2       19.37       28.03      9.25 o
   2  11   2        1.45       -2.26     10.52 o
   3  11   2       27.53        7.34      7.63 o
   4  11   2       96.72       69.04     13.03 o
   5  11   2       37.95       21.64     13.92 o
   6  11   2        7.78       24.73     17.38 o
  -4  12   2        0.02       17.54     14.65 o
  -3  12   2        0.72        0.00      3.18 o
  -2  12   2       10.59        3.18      9.53 o
  -1  12   2        1.35        6.67     10.52 o
   0  12   2        0.12       -3.18     10.49 o
   1  12   2        0.09        6.67      9.22 o
   2  12   2        7.09       10.52      8.90 o
   3  12   2        1.42       -2.86      8.93 o
 -15   1   3        4.32       10.77     14.27 o
 -14   1   3        0.90       15.40      7.42 o
 -13   1   3        0.96        3.42      5.75 o
 -12   1   3      157.97      162.94      6.77 o
 -11   1   3      117.52      129.65      6.71 o
 -10   1   3        3.82        3.68      2.42 o
  -9   1   3      104.23       92.69      3.16 o
  -8   1   3      678.36      644.60     15.88 o
  -7   1   3       29.83       32.31      1.78 o
  -6   1   3       81.28       58.96      4.77 o
  -5   1   3      407.21      373.03      4.12 o
  -4   1   3     1295.28     1207.66     17.38 o
  -3   1   3     4114.40     4033.76     62.86 o
  -2   1   3     1952.81     1960.63     20.55 o
  -1   1   3     4091.38     3686.01     95.98 o
   0   1   3     3747.24     3352.07     39.54 o
   1   1   3     2541.65     2426.05     23.72 o
   2   1   3        9.29       -2.30      1.53 o
   3   1   3        8.26       16.92      1.90 o
   4   1   3       96.40      123.20      2.94 o
   5   1   3      335.82      336.77      5.08 o
   6   1   3      895.33      883.07     17.49 o
   7   1   3       37.31       35.63      2.73 o
   8   1   3      410.05      426.81      8.86 o
   9   1   3        3.68       26.32     19.09 o
  10   1   3       68.25       69.42     10.62 o
  11   1   3       10.00        8.64      7.54 o
  12   1   3        7.73       -4.79     11.30 o
  13   1   3        0.44       -4.20      9.10 o
 -15   2   3        1.73        8.23     15.86 o
 -14   2   3       32.72       48.34     12.14 o
 -13   2   3       68.02       66.53      7.40 o
 -12   2   3       62.57       59.83      5.41 o
 -11   2   3       14.43       14.13      4.66 o
 -10   2   3      216.92      213.29      5.20 o
  -9   2   3       16.81       18.62      2.13 o
  -8   2   3        2.76        2.86      2.70 o
  -7   2   3      260.80      228.20      4.59 o
  -6   2   3      686.79      651.84     10.92 o
  -5   2   3       48.69       38.32      1.60 o
  -4   2   3      538.24      503.00      6.00 o
  -3   2   3      219.35      239.67      6.08 o
  -2   2   3    15528.53    15134.85    293.24 o
  -1   2   3     7616.62     7367.29     89.42 o
   0   2   3      802.33      767.56     10.22 o
   1   2   3       62.41       66.64      1.95 o
   2   2   3       28.04       34.44      1.67 o
   3   2   3      141.57      169.09      3.76 o
   4   2   3     1215.15     1238.62     16.00 o
   5   2   3      682.26      703.87      9.56 o
   6   2   3       81.76      108.30      4.46 o
   7   2   3       98.50       87.56      5.93 o
   8   2   3      122.14      134.97      8.44 o
   9   2   3        6.76        7.14      8.91 o
  10   2   3       97.24       80.03      9.15 o
  11   2   3        6.93       10.31     17.45 o
  12   2   3        0.13        4.89     10.35 o
  13   2   3       20.33       19.57      9.90 o
 -15   3   3       20.78       29.18     14.05 o
 -14   3   3       36.24       32.74     12.65 o
 -13   3   3       32.19       46.15     10.90 o
 -12   3   3        7.32        0.47     12.52 o
 -11   3   3       15.10       20.12      4.05 o
 -10   3   3      214.12      217.97      5.89 o
  -9   3   3        4.12       10.88      5.90 o
  -8   3   3      522.50      517.56     27.83 o
  -7   3   3     2262.21     2347.73     25.61 o
  -6   3   3      677.50      705.64     12.30 o
  -5   3   3     1163.51     1204.82     17.92 o
  -4   3   3     1066.41     1041.95     12.14 o
  -3   3   3      216.08      230.04      4.16 o
  -2   3   3     2103.84     2085.86     25.10 o
  -1   3   3      170.92      158.58      8.09 o
   0   3   3      800.37      671.90     15.80 o
   1   3   3      705.78      630.24     11.62 o
   2   3   3      450.06      465.50     12.63 o
   3   3   3       71.17       70.51      3.40 o
   4   3   3        4.11        2.87      2.43 o
   5   3   3      749.64      808.99     11.94 o
   6   3   3      578.36      579.91     16.72 o
   7   3   3       62.06       65.85      4.79 o
   8   3   3        7.92       10.69      5.53 o
   9   3   3       77.53       81.83      7.26 o
  10   3   3      105.14      115.06      8.60 o
  11   3   3       43.07       70.69      8.20 o
  12   3   3        8.38       18.26      9.84 o
  13   3   3       10.98       57.75     22.61 o
 -14   4   3       10.32       19.39     17.42 o
 -13   4   3       23.63       23.87     13.41 o
 -12   4   3       53.49       51.87     13.35 o
 -11   4   3       40.76       34.48      4.31 o
 -10   4   3       18.79       22.43      3.45 o
  -9   4   3        3.01        1.38      3.17 o
  -8   4   3        1.57        4.48     11.76 o
  -7   4   3       34.25       27.81      7.69 o
  -6   4   3        3.63        4.70      2.22 o
  -5   4   3      287.24      302.11      5.36 o
  -4   4   3      226.81      198.28      3.71 o
  -3   4   3     2317.42     2294.05     31.63 o
  -2   4   3       92.07       91.97      3.33 o
  -1   4   3        1.97       -1.04      1.99 o
   0   4   3      180.56      210.25      6.18 o
   1   4   3      218.75      217.84      7.04 o
   2   4   3      499.69      465.05      7.53 o
   3   4   3     1949.12     2029.38     25.13 o
   4   4   3      634.60      700.61     29.97 o
   5   4   3      136.36      154.87      5.70 o
   6   4   3       59.61       50.68      4.41 o
   7   4   3       73.14       77.00      8.34 o
   8   4   3       29.89       20.99     11.28 o
   9   4   3       39.91       47.03     16.88 o
  10   4   3       94.87      106.38      8.31 o
  11   4   3      123.93      104.50      9.98 o
  12   4   3        8.39       13.35     10.71 o
  13   4   3        8.28       -0.64     11.51 o
 -14   5   3        7.21        9.50     14.62 o
 -13   5   3       23.90       14.56     12.11 o
 -12   5   3       23.77       95.79     20.94 o
 -11   5   3       85.41      104.13     30.32 o
 -10   5   3      195.40      178.01     12.24 o
  -9   5   3      642.34      614.20     75.54 o
  -8   5   3        4.41       -7.84     39.46 o
  -7   5   3       69.12       62.72      3.39 o
  -6   5   3        8.24        5.87      7.33 o
  -5   5   3        4.14        5.47      2.57 o
  -4   5   3      163.42      164.80      5.44 o
  -3   5   3     2748.00     2644.89     96.28 o
  -2   5   3     2572.93     2790.76     39.16 o
  -1   5   3     1690.34     1662.88     24.87 o
   0   5   3        4.12        6.45      3.02 o
   1   5   3       10.21        9.24      3.15 o
   2   5   3      231.62      253.33      9.16 o
   3   5   3       11.00       10.93      4.75 o
   4   5   3        8.85       13.76      2.61 o
   5   5   3       16.56       11.99      4.35 o
   6   5   3        0.04       -0.64     17.81 o
   7   5   3      183.35      167.85      8.23 o
   8   5   3      189.30      209.46     26.16 o
   9   5   3      888.14      885.21     28.88 o
  10   5   3       82.72       64.74    211.42 o
  11   5   3        0.11        4.13     10.52 o
  12   5   3        4.35       12.08     13.63 o
 -13   6   3        0.99        6.32     14.24 o
 -12   6   3        5.05        4.13     15.22 o
 -11   6   3        0.07       -3.85     11.47 o
 -10   6   3        4.30       23.87     11.16 o
  -9   6   3      130.83      134.36      7.41 o
  -8   6   3        0.11        3.19      8.39 o
  -7   6   3       77.91       85.00      3.61 o
  -6   6   3       80.51       79.77     24.63 o
  -5   6   3        1.54        4.64     21.41 o
  -4   6   3      283.22      320.29      9.42 o
  -3   6   3      147.73      155.83     10.13 o
  -2   6   3      787.44      771.16     15.64 o
  -1   6   3      126.79      146.32     18.77 o
   0   6   3      724.36      716.23     13.03 o
   1   6   3       25.68       24.09      4.23 o
   2   6   3        0.25       -6.53      4.35 o
   3   6   3      256.70      302.66     56.88 o
   4   6   3        3.74       10.57      6.86 o
   5   6   3        9.09        8.95      5.58 o
   6   6   3        4.87       -3.68     19.83 o
   7   6   3        8.33        9.31     16.65 o
   8   6   3        0.00       16.24     13.06 o
   9   6   3       25.09       26.71     12.65 o
  10   6   3        0.26      -28.68    101.35 o
  11   6   3      101.49      125.36     15.16 o
  12   6   3        2.64      -16.78     11.19 o
 -13   7   3        4.61       -7.95     16.88 o
 -12   7   3        7.43       11.73     11.47 o
 -11   7   3        0.45       -4.13     12.11 o
 -10   7   3       40.53       35.66     16.81 o
  -9   7   3        0.00        5.37      9.82 o
  -8   7   3      358.74      348.27     16.26 o
  -7   7   3      766.56      772.47     24.42 o
  -6   7   3        1.81       11.83     28.46 o
  -5   7   3       72.20       70.61     14.02 o
  -4   7   3       56.84       50.65      5.31 o
  -3   7   3       52.49       45.96     28.49 o
  -2   7   3      168.98      164.35      7.76 o
  -1   7   3       72.73       82.67      5.85 o
   0   7   3        0.60        3.66      7.93 o
   1   7   3        5.30       -1.88      4.10 o
   2   7   3       28.28       18.33      5.43 o
   3   7   3      103.35      100.44     16.75 o
   4   7   3       49.63       61.41     13.16 o
   5   7   3      159.57      156.06     11.36 o
   6   7   3        3.23       -1.70     18.12 o
   7   7   3       32.48       23.49     69.03 o
   8   7   3        5.44      -16.66     90.85 o
   9   7   3       28.19       31.15     13.32 o
  10   7   3        0.03       71.41     34.96 o
  11   7   3        1.33       17.54     11.19 o
 -12   8   3        0.75      -11.73     12.68 o
 -11   8   3        0.32       -2.51     12.97 o
 -10   8   3        0.02       18.15     17.48 o
  -9   8   3        5.24        8.87     10.84 o
  -8   8   3       15.49       -8.22     52.11 o
  -7   8   3       20.72       25.54     35.39 o
  -6   8   3        0.59        8.46     33.94 o
  -5   8   3        4.96        4.78     28.48 o
  -4   8   3       21.26       18.75     21.26 o
  -3   8   3       19.63       25.46      4.86 o
  -2   8   3      250.18      214.82      9.41 o
  -1   8   3      305.38      317.95     11.45 o
   0   8   3      246.55      242.86     10.01 o
   1   8   3        0.03       -3.18      4.77 o
   2   8   3       20.38       18.75      5.40 o
   3   8   3       11.32       22.50     27.46 o
   4   8   3       65.89       74.26     75.09 o
   5   8   3        8.02       -7.28     21.93 o
   6   8   3        5.43       -5.53     23.33 o
   7   8   3       11.09        9.85     12.08 o
   8   8   3       90.86      111.03     14.65 o
   9   8   3        4.16        0.00      3.18 o
  10   8   3       39.04       56.07     16.27 o
 -11   9   3        2.43       16.81     15.51 o
 -10   9   3       27.77       26.73     13.29 o
  -9   9   3       19.44        5.72     13.63 o
  -8   9   3       13.55       10.52     13.98 o
  -7   9   3        3.46       31.88     76.37 o
  -6   9   3        4.31       20.90     11.45 o
  -5   9   3        0.46       12.21     39.30 o
  -4   9   3       11.37       17.49     17.93 o
  -3   9   3       17.40        7.34      4.74 o
  -2   9   3       40.69       38.71      6.64 o
  -1   9   3        9.90       12.08      5.47 o
   0   9   3       29.08       28.03      6.04 o
   1   9   3        0.30        2.26      6.10 o
   2   9   3        0.12       -3.50      8.26 o
   3   9   3       11.20       17.86      6.04 o
   4   9   3        9.87       24.68    117.94 o
   5   9   3       27.18       48.57    198.34 o
   6   9   3       15.17       16.24      9.92 o
   7   9   3        9.52       15.26     11.70 o
   8   9   3        0.20        1.59     15.29 o
   9   9   3       23.55       24.22     10.52 o
  -9  10   3        0.00      -23.84     15.89 o
  -8  10   3       13.93       49.83     16.88 o
  -7  10   3        8.04       13.35     15.64 o
  -6  10   3      108.57      104.00     13.83 o
  -4  10   3       12.08        3.85     10.55 o
  -3  10   3        6.40       18.15      8.64 o
  -2  10   3        2.55        4.42      8.55 o
  -1  10   3        0.04        1.59      7.98 o
   0  10   3        1.49        4.13      6.67 o
   1  10   3        3.28        8.23      8.90 o
   2  10   3       10.20       19.39      8.01 o
   3  10   3       23.35       29.94      9.19 o
   4  10   3        8.76       18.47      6.74 o
   5  10   3       36.83       46.37     12.14 o
   6  10   3       62.83       70.81     12.90 o
   7  10   3        2.99        1.59     14.97 o
  -7  11   3       12.29       32.74     19.80 o
  -6  11   3        0.00       12.08     23.17 o
  -5  11   3       10.39       23.52     13.67 o
  -4  11   3       38.89       52.63     15.00 o
  -3  11   3        4.63       20.02     14.68 o
  -2  11   3       51.37       30.54      8.87 o
  -1  11   3        8.14       23.17      9.28 o
   0  11   3       21.14       17.54      7.02 o
   1  11   3       22.24       29.56      8.93 o
   2  11   3        0.93        3.85      9.85 o
   3  11   3        0.10       21.64     12.78 o
   4  11   3        6.93        1.59     11.51 o
   5  11   3        1.47      -10.17     11.51 o
  -4  12   3        3.19       -1.88     16.75 o
  -3  12   3        7.77       22.82     12.78 o
  -2  12   3       29.73       39.16     11.82 o
  -1  12   3       12.49       15.95     10.55 o
   0  12   3        2.29       21.64      8.96 o
   1  12   3        1.30        0.64      8.33 o
   2  12   3        8.54       -2.26      9.88 o
 -15   0   4       10.35       17.86     10.55 o
 -14   0   4       78.42       89.95     11.82 o
 -13   0   4        4.03        9.19      5.72 o
 -12   0   4       19.98       25.81      5.43 o
 -11   0   4       27.26       27.27      4.48 o
 -10   0   4        5.45        6.96      3.21 o
  -9   0   4       96.67       89.96      3.72 o
  -8   0   4        2.52        7.34      3.46 o
  -7   0   4     4535.97     4602.54     55.88 o
  -6   0   4     1926.46     1990.72     25.51 o
  -5   0   4     1762.30     1800.22     22.74 o
  -4   0   4      119.26      117.55      2.70 o
  -3   0   4    21676.21    22232.14    510.78 o
  -2   0   4     1581.50     1395.75     42.81 o
  -1   0   4     9635.04     9295.49    215.07 o
   0   0   4    14025.50    13660.29    309.84 o
   1   0   4     6691.28     6808.23    238.40 o
   2   0   4     3297.05     3296.79     55.56 o
   3   0   4      555.62      586.98     12.09 o
   4   0   4        0.76       -5.77      3.85 o
   5   0   4      212.87      206.54      6.14 o
   6   0   4      979.32     1042.94     19.58 o
   7   0   4       38.11       39.16      4.23 o
   8   0   4     1789.66     1795.60     43.87 o
   9   0   4      828.12      874.60     34.81 o
  10   0   4       38.68       40.05     13.76 o
  11   0   4       48.71       65.79     18.21 o
  12   0   4        8.17       32.35     14.59 o
  13   0   4       61.16       68.43     25.65 o
 -15   1   4       23.78       36.30     10.11 o
 -14   1   4        0.62        4.01      7.25 o
 -13   1   4       37.72       34.68      5.54 o
 -12   1   4        2.08        4.25      3.90 o
 -11   1   4       90.20       86.56      3.96 o
 -10   1   4       33.93       29.93      2.61 o
  -9   1   4      136.61      128.44      3.57 o
  -8   1   4     2117.68     2181.45     22.41 o
  -7   1   4     3265.94     3551.76     46.90 o
  -6   1   4      536.71      530.38      5.81 o
  -5   1   4      443.51      433.51      8.16 o
  -4   1   4     7180.84     7088.31    100.27 o
  -3   1   4      780.37      730.88     17.38 o
  -2   1   4     1205.61     1118.38     11.38 o
  -1   1   4      562.92      507.59      6.69 o
   0   1   4     1621.14     1527.95     19.12 o
   1   1   4      388.35      348.56      4.93 o
   2   1   4     3466.91     3346.31     36.30 o
   3   1   4       23.59       35.78      2.34 o
   4   1   4       42.91       48.30      1.95 o
   5   1   4     1010.63      999.22     11.89 o
   6   1   4       80.13       96.83      3.34 o
   7   1   4      553.51      554.53     11.24 o
   8   1   4      594.54      595.76     17.00 o
   9   1   4       91.59      100.68      6.06 o
  10   1   4        5.58        9.83      6.96 o
  11   1   4        0.39       -6.36     11.20 o
  12   1   4        7.62       40.47     14.67 o
  13   1   4        0.73        5.37     11.63 o
 -15   2   4        7.42        3.50     11.76 o
 -14   2   4        2.44        3.50      9.53 o
 -13   2   4        2.65        0.78      7.75 o
 -12   2   4       66.59       70.28      4.81 o
 -11   2   4      133.15      116.58      5.08 o
 -10   2   4      190.62      184.59      4.65 o
  -9   2   4       25.05       24.27      2.35 o
  -8   2   4     1845.41     2077.26     25.22 o
  -7   2   4       27.49       21.67      1.51 o
  -6   2   4     1589.39     1587.52     28.46 o
  -5   2   4     3135.29     2918.55     52.18 o
  -4   2   4      411.52      342.40      5.07 o
  -3   2   4       36.48       15.61      2.55 o
  -2   2   4     5770.08     5489.33     84.03 o
  -1   2   4     3105.10     3022.34     70.10 o
   0   2   4      100.26       76.69      5.06 o
   1   2   4      239.82      197.92     13.29 o
   2   2   4      410.09      388.49      5.40 o
   3   2   4      290.94      287.97      4.37 o
   4   2   4        7.97        7.04      2.23 o
   5   2   4      363.36      388.02      6.40 o
   6   2   4      586.58      628.05     10.53 o
   7   2   4      231.29      249.91      7.96 o
   8   2   4     2129.55     2186.97     36.39 o
   9   2   4       63.96       61.22      7.11 o
  10   2   4       10.15       19.13      8.42 o
  11   2   4       30.05       17.83      7.35 o
  12   2   4        0.24       -2.81      8.75 o
  13   2   4       14.92       19.73     11.23 o
 -15   3   4        0.00       -2.26     11.47 o
 -14   3   4       76.89      106.19     15.45 o
 -13   3   4       78.29      117.51     13.54 o
 -12   3   4        0.87       14.02     16.67 o
 -11   3   4       16.92       16.10      3.50 o
 -10   3   4      608.90      551.25     27.05 o
  -9   3   4        3.39        6.15      2.64 o
  -8   3   4      288.69      270.90      5.50 o
  -7   3   4       10.33       21.33      4.39 o
  -6   3   4       94.26       96.46      6.53 o
  -5   3   4      524.81      515.05     10.10 o
  -4   3   4       35.26       25.31      3.62 o
  -3   3   4      690.47      676.50     25.86 o
  -2   3   4       12.96       12.57      3.78 o
  -1   3   4      366.37      379.41      7.11 o
   0   3   4      702.07      663.27      9.18 o
   1   3   4      111.09      105.01      2.81 o
   2   3   4      139.97      144.22      3.02 o
   3   3   4       26.72       47.26      4.00 o
   4   3   4     1561.57     1655.19     36.35 o
   5   3   4       22.52       23.96      3.39 o
   6   3   4        3.45        1.28      3.02 o
   7   3   4       60.60       66.80      5.67 o
   8   3   4       74.58       61.39     10.68 o
   9   3   4     1050.95     1029.44     33.33 o
  10   3   4        4.72        0.52      7.29 o
  11   3   4        0.49       17.74     10.13 o
  12   3   4        6.42        1.10      9.32 o
  13   3   4       42.75       53.51     11.20 o
 -15   4   4        5.78       28.03     15.29 o
 -14   4   4        1.66      -10.52     13.67 o
 -13   4   4       11.90       21.64     13.92 o
 -12   4   4       36.89       47.10     11.00 o
 -11   4   4       22.07       25.87     10.92 o
 -10   4   4      136.01      117.31      9.65 o
  -9   4   4      595.63      603.70     30.57 o
  -8   4   4      117.37      117.91      6.25 o
  -7   4   4       98.09       80.50      3.29 o
  -6   4   4      242.92      284.81     15.96 o
  -5   4   4     1430.49     1515.80     17.69 o
  -4   4   4      400.77      385.13      7.73 o
  -3   4   4     5631.35     6006.29     72.52 o
  -2   4   4      878.20      931.93     12.56 o
  -1   4   4       17.19       15.26      2.44 o
   0   4   4       48.30       44.78      2.40 o
   1   4   4       94.03       83.67      3.73 o
   2   4   4      674.55      721.73     10.80 o
   3   4   4      108.91      129.48      3.74 o
   4   4   4       70.61       87.36      6.28 o
   5   4   4      244.48      231.02      6.72 o
   6   4   4       21.87       25.72      7.74 o
   7   4   4       48.70       51.83      7.36 o
   8   4   4      184.93      163.85      8.52 o
   9   4   4      535.46      550.93     25.44 o
  10   4   4       45.00       52.58      8.00 o
  11   4   4        9.92       23.60      9.38 o
  12   4   4       60.98       56.97      7.59 o
 -14   5   4       20.07       28.60     12.97 o
 -13   5   4        1.25       -3.18     11.44 o
 -12   5   4      120.26       98.98     14.56 o
 -11   5   4        5.41       28.56     11.75 o
 -10   5   4        9.38       12.36     37.88 o
  -9   5   4      212.72      180.41     14.16 o
  -8   5   4        1.64        7.11      8.23 o
  -7   5   4       14.28       11.15      1.29 o
  -6   5   4       14.28       13.99      2.21 o
  -5   5   4      340.20      360.45      7.32 o
  -4   5   4      298.33      319.42     11.29 o
  -3   5   4      244.24      220.19      5.24 o
  -2   5   4      519.06      510.32     13.65 o
  -1   5   4      371.81      377.49      9.76 o
   0   5   4      261.76      261.59      6.71 o
   1   5   4        2.34       -0.34      6.67 o
   2   5   4       42.99       59.39      5.05 o
   3   5   4      755.47      837.63     25.63 o
   4   5   4      673.98      690.52     25.99 o
   5   5   4       59.55       50.42     22.68 o
   6   5   4       33.39       32.58      9.52 o
   7   5   4       34.05       23.57      8.76 o
   8   5   4      109.64       94.60     13.65 o
   9   5   4      454.12      536.55     94.12 o
  10   5   4       33.56       18.15     79.04 o
  11   5   4        9.42        6.67     13.63 o
  12   5   4        8.03        4.13     13.03 o
 -14   6   4        2.16       34.39     27.62 o
 -13   6   4        0.57       15.95     28.06 o
 -12   6   4       26.35       15.96     12.11 o
 -11   6   4       51.49       44.69     14.30 o
 -10   6   4        5.68      -23.03     88.85 o
  -9   6   4      193.12      189.81      8.78 o
  -8   6   4        0.59        3.75      3.18 o
  -7   6   4       22.06       21.41      7.99 o
  -6   6   4       82.40       77.48      4.12 o
  -5   6   4      242.67      225.08     10.71 o
  -4   6   4       53.74       52.50     20.49 o
  -3   6   4        5.67       15.12     24.47 o
  -2   6   4      184.07      227.63     54.76 o
  -1   6   4      213.13      216.82      7.40 o
   0   6   4      186.48      185.75      6.13 o
   1   6   4       50.87       42.68      3.50 o
   2   6   4       70.09       73.72      4.58 o
   3   6   4        0.16        0.32     29.57 o
   4   6   4       46.28       46.11     18.59 o
   5   6   4       33.17       31.92      3.07 o
   6   6   4        8.25       34.43     17.45 o
   7   6   4      217.28      226.51     12.69 o
   8   6   4        2.49      -23.94     16.89 o
   9   6   4       29.79       29.94     11.70 o
  10   6   4       46.29       54.73     12.14 o
  11   6   4       13.29       15.26     10.87 o
 -13   7   4        1.26       10.77     15.19 o
 -12   7   4       37.64       78.19     20.50 o
 -11   7   4       36.45       32.13     12.75 o
 -10   7   4        0.97       -6.32     11.12 o
  -9   7   4        1.96       18.33     17.81 o
  -8   7   4      198.95      187.06     13.86 o
  -7   7   4      108.76       86.16     25.16 o
  -6   7   4       29.73       32.29      6.17 o
  -5   7   4      207.57      187.41     29.71 o
  -4   7   4        1.02        1.05     17.99 o
  -3   7   4      154.05      158.22      8.03 o
  -2   7   4       33.41       34.39      5.44 o
  -1   7   4       42.91       59.06      7.01 o
   0   7   4        0.12       -0.17      3.55 o
   1   7   4       28.11       26.00      5.09 o
   2   7   4      305.61      305.95     31.35 o
   3   7   4       18.37       25.11      4.83 o
   4   7   4       50.97       51.18     42.69 o
   5   7   4       59.06       36.39     37.12 o
   6   7   4        6.84       29.75     36.92 o
   7   7   4       57.22       54.03     14.14 o
   8   7   4        2.39        8.87     13.60 o
   9   7   4        4.84        2.26     10.52 o
  10   7   4        1.54        0.64     13.76 o
 -12   8   4       18.68        6.04     17.54 o
 -11   8   4       42.56       59.88     13.79 o
 -10   8   4       22.99       26.73     14.37 o
  -9   8   4        2.80       24.73     12.05 o
  -8   8   4        3.79        0.73     55.21 o
  -7   8   4       27.13       34.14     45.85 o
  -6   8   4       12.62        6.59     20.80 o
  -5   8   4        0.53       -2.77     20.85 o
  -4   8   4        0.70        4.26     24.62 o
  -3   8   4       63.58       56.07      6.93 o
  -2   8   4       34.96       33.98      5.82 o
  -1   8   4      726.58      693.99     17.85 o
   0   8   4      171.45      145.69      7.76 o
   1   8   4      328.20      296.08     12.88 o
   2   8   4      186.35      211.15     12.94 o
   3   8   4       10.60        4.31     25.87 o
   4   8   4        2.53        0.55      9.06 o
   5   8   4       28.29       48.48     29.42 o
   6   8   4       31.33       18.67     41.37 o
   7   8   4        9.48       30.24     93.82 o
   8   8   4       15.56       15.26     12.11 o
   9   8   4        3.14       10.52     11.09 o
 -11   9   4       41.55       33.98     14.33 o
 -10   9   4       15.20       35.02     14.56 o
  -9   9   4       52.18       71.70     16.59 o
  -8   9   4        2.30       24.12     12.89 o
  -7   9   4        7.50       27.47    128.69 o
  -6   9   4        0.01       17.54    194.24 o
  -5   9   4       34.08       32.36     55.70 o
  -4   9   4        0.44       11.32     55.21 o
  -3   9   4        9.67        2.86      6.04 o
  -2   9   4        2.29        0.00      3.18 o
  -1   9   4       24.98       22.50      6.42 o
   0   9   4        2.37       12.08      7.69 o
   1   9   4        0.16       -3.50      6.07 o
   2   9   4      136.03      153.98     10.17 o
   3   9   4      226.11      203.97     11.19 o
   4   9   4        2.05        9.21      9.53 o
   6   9   4       23.34       13.60     11.70 o
   7   9   4        1.25       -4.74     12.65 o
   8   9   4        1.85       20.02     12.14 o
  -9  10   4       10.18        3.85     13.70 o
  -8  10   4        3.13        0.95     17.54 o
  -7  10   4        0.44       11.47     13.41 o
  -6  10   4       14.72       19.07     17.13 o
  -5  10   4        0.72       29.18     24.85 o
  -4  10   4       10.19       40.97     19.16 o
  -3  10   4       43.53       52.63      8.26 o
  -2  10   4      107.49      102.92      8.68 o
  -1  10   4       63.93       62.93      7.06 o
   0  10   4       73.56       85.63     10.23 o
   1  10   4       51.87       48.34      7.95 o
   2  10   4       12.30       27.65      7.31 o
   3  10   4       15.37        8.23      7.56 o
   4  10   4        3.17       26.35     10.27 o
   5  10   4        4.22       -1.88      9.15 o
   6  10   4       16.70       19.39     11.76 o
   7  10   4       19.76       45.64     19.77 o
  -7  11   4        0.09      -17.86     15.67 o
  -6  11   4        4.38       63.50     19.61 o
  -5  11   4        0.85       10.17     13.09 o
  -4  11   4       23.79       28.22     12.11 o
  -3  11   4       48.30       71.70     16.59 o
  -2  11   4       12.89       14.56     10.49 o
  -1  11   4        4.84       24.73      8.87 o
   0  11   4        0.67        7.95      7.63 o
   1  11   4        0.14       -5.37      7.60 o
   2  11   4        1.59       16.53     11.16 o
   3  11   4       34.62       51.87     12.33 o
   4  11   4       70.66       82.67     14.91 o
   5  11   4       21.94       56.61     23.87 o
  -4  12   4       33.07       25.11     13.92 o
  -3  12   4       14.98        1.27     12.33 o
  -2  12   4        0.68        8.87     11.79 o
  -1  12   4        2.34       10.52      9.82 o
   0  12   4        0.00        6.96      7.63 o
   1  12   4        0.85        7.95      7.63 o
   2  12   4        8.89       16.53     12.01 o
 -16   1   5        0.74        5.72      9.53 o
 -15   1   5        4.12        1.74      8.04 o
 -14   1   5        3.30       -4.18      6.76 o
 -13   1   5       20.77       22.26      4.35 o
 -12   1   5       43.91       50.76      4.67 o
 -11   1   5        0.36        3.56      2.59 o
 -10   1   5      144.19      138.25      3.99 o
  -9   1   5      453.69      415.90      6.90 o
  -8   1   5      234.57      215.68      5.50 o
  -7   1   5      108.14      124.36      3.37 o
  -6   1   5       10.68       14.56      1.72 o
  -5   1   5       69.14       62.09      2.11 o
  -4   1   5     1354.67     1269.13     12.61 o
  -3   1   5        0.06       -2.14      1.42 o
  -2   1   5     5621.64     5325.46     86.83 o
  -1   1   5      379.14      337.69      5.67 o
   0   1   5     5589.65     5369.41     58.58 o
   1   1   5      399.02      403.37      6.36 o
   2   1   5      961.45      994.57     12.69 o
   3   1   5      460.32      489.51      6.96 o
   4   1   5      278.70      299.10      5.44 o
   5   1   5      735.87      756.45     28.94 o
   6   1   5      532.61      532.87      9.27 o
   7   1   5      704.39      699.05     15.54 o
   8   1   5      255.76      255.05      7.05 o
   9   1   5        1.37       -3.95      7.23 o
  10   1   5        6.67       10.06      8.99 o
  11   1   5        4.02       15.41     58.86 o
  12   1   5        0.02       -2.02     15.40 o
  13   1   5       13.97       26.35     25.81 o
 -15   2   5        0.39       11.47     11.47 o
 -14   2   5        4.35       -1.88      9.79 o
 -13   2   5       15.20       15.05      4.77 o
 -12   2   5       14.89       23.23      5.37 o
 -11   2   5        0.45        0.45      3.05 o
 -10   2   5        7.69        7.34      2.86 o
  -9   2   5       50.45       39.50      2.67 o
  -8   2   5       23.82       27.67      2.26 o
  -7   2   5       44.92       39.17      2.77 o
  -6   2   5      316.31      311.30      9.45 o
  -5   2   5      115.47      127.25      5.20 o
  -4   2   5      750.00      790.13     11.53 o
  -3   2   5      171.81      178.75      9.32 o
  -2   2   5     3820.62     3557.99     60.82 o
  -1   2   5     2029.65     2003.76     28.04 o
   0   2   5      186.50      213.15      3.46 o
   1   2   5      205.93      202.51      3.24 o
   2   2   5     1263.40     1290.88     15.70 o
   3   2   5      278.53      301.80      4.91 o
   4   2   5      145.38      139.34      2.81 o
   5   2   5       12.67       11.39      2.80 o
   6   2   5      111.39      114.42      4.66 o
   7   2   5       16.40       22.51      4.63 o
   8   2   5        7.15        6.09      7.91 o
   9   2   5        0.05        3.58      6.78 o
  10   2   5        0.38      -20.07     19.09 o
  11   2   5        4.57       -5.07     13.21 o
  12   2   5       18.11       18.24     17.00 o
 -15   3   5        0.05       -6.96     13.63 o
 -14   3   5       43.76       60.96     13.64 o
 -13   3   5       52.67       52.13     10.81 o
 -12   3   5        1.08        7.58      7.34 o
 -11   3   5        0.03       -1.68      4.61 o
 -10   3   5        0.44       -0.16      3.17 o
  -9   3   5      407.31      392.67     13.04 o
  -8   3   5        5.38        1.91      1.99 o
  -7   3   5      515.05      507.10     13.20 o
  -6   3   5        2.09        0.70      2.84 o
  -5   3   5      774.62      818.54     26.85 o
  -4   3   5      344.74      347.11      6.38 o
  -3   3   5     1874.88     1762.54     22.47 o
  -2   3   5      193.61      220.07      5.80 o
  -1   3   5      167.62      162.21      8.63 o
   0   3   5      132.95      114.95      3.10 o
   1   3   5      477.21      525.89     11.04 o
   2   3   5      604.13      600.97     17.90 o
   3   3   5       36.69       40.77      2.35 o
   4   3   5        3.90        3.40      3.00 o
   5   3   5       51.49       39.81      7.12 o
   6   3   5      111.87      118.53      6.57 o
   7   3   5      236.65      236.70     17.93 o
   8   3   5      678.41      670.04     17.22 o
   9   3   5       66.22       65.08      7.34 o
  10   3   5       56.41       69.94      8.49 o
  11   3   5       12.41       -1.56      6.82 o
  12   3   5        0.37       -1.39     11.60 o
 -15   4   5       15.19       12.97     16.81 o
 -14   4   5        0.30        3.18     13.67 o
 -13   4   5       15.16       24.73     10.81 o
 -12   4   5       19.42       28.03      9.82 o
 -11   4   5       12.75       12.36      3.33 o
 -10   4   5       81.20       85.94      6.29 o
  -9   4   5       97.90       88.03      3.91 o
  -8   4   5       19.60       16.72      2.69 o
  -7   4   5      218.40      213.78      7.02 o
  -6   4   5       52.72       51.91      4.56 o
  -5   4   5      410.93      451.30      8.68 o
  -4   4   5     2542.75     2499.40     31.71 o
  -3   4   5     1289.50     1297.95     17.92 o
  -2   4   5      163.93      180.97      7.17 o
  -1   4   5        4.94        9.33      2.93 o
   0   4   5      573.29      570.78      8.98 o
   1   4   5      942.48      983.77     14.50 o
   2   4   5      100.01      118.69      9.74 o
   3   4   5      506.07      544.03     16.97 o
   4   4   5       71.04       63.24      3.87 o
   5   4   5       18.61       17.73      7.74 o
   6   4   5      120.41       92.54      5.56 o
   7   4   5      315.51      320.62     10.89 o
   8   4   5      756.91      720.38     17.68 o
   9   4   5        0.08       -3.18      6.28 o
  10   4   5        8.93       14.60     10.49 o
  11   4   5        0.01       -2.96      8.10 o
  12   4   5        7.89       17.27     10.31 o
 -14   5   5       25.52        6.96     13.35 o
 -13   5   5       31.20       30.73     13.25 o
 -12   5   5       50.58       49.84     11.82 o
 -11   5   5       68.27       89.27     16.24 o
 -10   5   5       72.42       54.20      6.21 o
  -9   5   5     1571.30     1582.16     29.89 o
  -8   5   5      334.98      315.10      9.86 o
  -7   5   5        0.25        4.48      4.77 o
  -6   5   5        6.60       -6.44      4.29 o
  -5   5   5       38.87       27.32     15.97 o
  -4   5   5      505.59      539.14     17.64 o
  -3   5   5     3833.73     3811.70    131.83 o
  -2   5   5      110.43      133.10      4.03 o
  -1   5   5       77.29       95.09      4.25 o
   0   5   5       19.33       17.64      2.42 o
   1   5   5      133.77      143.75      4.97 o
   2   5   5        9.60       15.02      4.78 o
   3   5   5       40.90       38.18      2.85 o
   4   5   5       98.35       89.03      3.97 o
   5   5   5        7.98       10.42      8.26 o
   6   5   5      426.72      411.60     16.87 o
   7   5   5       61.34       44.69      7.64 o
   8   5   5       16.02        0.52      9.46 o
   9   5   5       48.44       50.28     39.25 o
  10   5   5        8.92       10.95    101.29 o
  11   5   5        1.35       -8.55     11.16 o
 -14   6   5        3.42       20.34     18.50 o
 -13   6   5       21.40        4.13     13.98 o
 -12   6   5       23.39       22.82     15.83 o
 -11   6   5        3.29       31.53     17.23 o
 -10   6   5        5.16       11.73      6.71 o
  -9   6   5      140.82      153.55     33.85 o
  -8   6   5       20.19       12.23     12.67 o
  -7   6   5      100.60      116.72      8.98 o
  -6   6   5       84.20       82.85      2.55 o
  -5   6   5      369.38      343.55     40.08 o
  -4   6   5      817.80      831.73     17.90 o
  -3   6   5       55.60       57.40     13.67 o
  -2   6   5       18.68       17.62      3.58 o
  -1   6   5       48.01       29.40      8.09 o
   0   6   5        2.96       -1.51      3.50 o
   1   6   5       98.49       95.74      7.99 o
   2   6   5       56.64       72.62      8.15 o
   3   6   5     1202.71     1201.68     65.36 o
   4   6   5       81.77       61.82     32.60 o
   5   6   5        4.13        4.71      5.29 o
   6   6   5       73.33       87.28      8.23 o
   7   6   5      240.19      240.39     25.89 o
   8   6   5      204.66      201.61     44.70 o
   9   6   5        0.05       26.35     12.62 o
  10   6   5        5.62       34.39     14.65 o
  11   6   5        0.36       10.17     13.67 o
 -13   7   5        0.46      -15.51     12.36 o
 -12   7   5        0.17       -7.95     13.06 o
 -11   7   5        0.42       -3.18     13.35 o
 -10   7   5        6.42       23.52     21.26 o
  -9   7   5        0.12        9.48      9.50 o
  -8   7   5      190.68      201.86     11.57 o
  -7   7   5       44.53       28.83     13.02 o
  -6   7   5      192.88      193.99     30.61 o
  -5   7   5       81.28       78.24     21.14 o
  -4   7   5       81.85       81.93      6.96 o
  -3   7   5       11.33       13.39      5.46 o
  -2   7   5       33.94       21.99      5.34 o
  -1   7   5        8.96        7.09      3.81 o
   0   7   5       37.98       45.57      4.30 o
   1   7   5      352.31      341.95     11.22 o
   2   7   5      241.50      264.68     75.16 o
   3   7   5        9.10       15.18     60.97 o
   4   7   5       61.17       81.28     36.22 o
   5   7   5       24.70       36.04     55.33 o
   6   7   5      104.10      126.23     14.97 o
   7   7   5      138.95      127.03     19.25 o
   8   7   5       73.31       56.32     11.25 o
   9   7   5       36.98       40.97     12.11 o
  10   7   5        0.75        9.19     12.65 o
 -12   8   5        4.07       12.71     15.89 o
 -11   8   5        9.89        9.85     16.91 o
 -10   8   5       12.93       10.77     14.84 o
  -9   8   5        7.94        3.10     39.95 o
  -8   8   5       59.84       58.94     16.70 o
  -7   8   5       77.29       86.96     10.52 o
  -6   8   5        9.03        2.45     23.55 o
  -5   8   5        7.71        3.45     19.66 o
  -4   8   5        2.51        8.27     13.35 o
  -3   8   5       34.48       45.16      5.75 o
  -2   8   5       24.62       20.02      6.39 o
  -1   8   5        3.71        3.85      4.77 o
   0   8   5      101.88       94.75      6.58 o
   1   8   5       68.08       62.36      7.60 o
   2   8   5       11.74       32.96     10.84 o
   3   8   5       11.29       16.10      9.11 o
   4   8   5       15.03       24.00     11.98 o
   5   8   5       14.74       10.17      9.88 o
   6   8   5        1.35       14.01     15.43 o
   7   8   5        8.64       19.07     15.57 o
   8   8   5       22.39        8.23     11.76 o
   9   8   5        0.37      -12.33     18.40 o
 -11   9   5        3.21      -17.10     16.21 o
 -10   9   5        2.06        4.74     13.63 o
  -9   9   5       24.50       49.33     17.29 o
  -8   9   5        8.97       69.56    233.62 o
  -7   9   5       75.94       87.35    109.69 o
  -6   9   5        3.35       -4.31     12.23 o
  -5   9   5        9.49       -2.20     63.68 o
  -4   9   5       22.80       27.27      5.40 o
  -3   9   5       32.08       37.60      6.99 o
  -2   9   5       45.70       44.47      9.28 o
  -1   9   5       24.29       29.94      6.45 o
   0   9   5        5.03        0.95      5.72 o
   1   9   5        1.68        6.32      7.25 o
   2   9   5       53.02       47.61      7.88 o
   3   9   5       63.32       52.38      7.22 o
   4   9   5        0.26      -15.16     10.11 o
   5   9   5        0.45       -9.85      9.19 o
   6   9   5        1.08       27.11     12.08 o
   7   9   5        5.28       20.66     12.14 o
   8   9   5        7.03       -2.86     28.64 o
  -9  10   5        0.93      -11.47     14.62 o
  -8  10   5        0.00       15.95     16.53 o
  -7  10   5        3.77       10.77     12.62 o
  -6  10   5        0.08      -18.15     15.35 o
  -5  10   5        3.74       22.31     14.65 o
  -4  10   5        0.00       21.99     11.54 o
  -3  10   5        8.36       13.60      6.71 o
  -2  10   5        9.51        3.18      7.31 o
  -1  10   5        2.68        5.37      6.36 o
   0  10   5       17.61       15.95      9.25 o
   1  10   5        6.63        3.18      6.67 o
   2  10   5       37.14       41.89      9.47 o
   3  10   5        8.85       32.74     12.46 o
   4  10   5        1.40      -12.71      9.53 o
   5  10   5        6.17       27.65     15.95 o
   6  10   5       68.69      124.15     28.61 o
  -7  11   5        1.11       22.31     21.74 o
  -6  11   5        5.73       17.10     20.94 o
  -5  11   5        1.95        4.74     13.63 o
  -4  11   5        1.66       31.53     15.83 o
  -3  11   5        2.38       10.17     12.74 o
  -2  11   5        0.04       10.17     10.46 o
  -1  11   5       23.23       34.39      9.22 o
   0  11   5       70.57       56.86      7.25 o
   1  11   5       28.25       21.64      7.31 o
   2  11   5        8.33        3.18      9.53 o
   3  11   5        3.35       19.39      8.33 o
   4  11   5       47.55       34.61     17.42 o
  -4  12   5       17.14       52.38     14.72 o
  -3  12   5       50.95       62.93     14.43 o
  -2  12   5       11.91       -6.32     11.73 o
  -1  12   5        0.05       -7.34      8.90 o
   0  12   5        6.14        7.95      7.34 o
   1  12   5        1.71       20.34     12.08 o
 -16   0   6        8.84       19.39     32.80 o
 -15   0   6        8.05       17.54     12.11 o
 -14   0   6       33.87       41.64      6.90 o
 -13   0   6      130.92      133.47      8.65 o
 -12   0   6      632.25      613.65     17.68 o
 -11   0   6       17.68       18.15      4.70 o
 -10   0   6       15.05       13.60      3.56 o
  -9   0   6     1807.61     1938.39     28.31 o
  -8   0   6      103.26       75.08      3.08 o
  -7   0   6     1258.18     1201.73     17.33 o
  -6   0   6      744.43      734.63     11.62 o
  -5   0   6     2793.51     2672.72     35.16 o
  -4   0   6     1891.47     1703.00     25.10 o
  -3   0   6     1100.26      901.56     16.08 o
  -2   0   6       69.32      102.21     15.51 o
  -1   0   6     1334.40     1182.16     24.59 o
   0   0   6      500.42      453.83      9.87 o
   1   0   6     1771.95     1826.11     38.17 o
   2   0   6     1879.22     1954.29     33.17 o
   3   0   6        6.35       10.77      4.10 o
   4   0   6     2051.38     2341.41     43.23 o
   5   0   6     1974.22     2066.97     48.72 o
   6   0   6      586.93      565.24     14.41 o
   7   0   6     1776.56     1785.00     43.74 o
   8   0   6      174.15      176.91     18.98 o
   9   0   6       69.84       73.84     15.32 o
  10   0   6        7.74        0.95     18.85 o
  11   0   6        0.38      -18.12     12.08 o
  12   0   6        4.66       20.98     17.80 o
 -16   1   6       14.73        6.67     13.00 o
 -15   1   6        1.17       -7.13     11.07 o
 -14   1   6       19.33       25.20      5.51 o
 -13   1   6       23.74       21.83      4.46 o
 -12   1   6       31.77       24.93      4.32 o
 -11   1   6        0.10       -1.27      2.70 o
 -10   1   6        9.58        9.37      3.15 o
  -9   1   6      300.75      303.85      5.04 o
  -8   1   6      119.05      101.50      2.88 o
  -7   1   6      394.26      379.29      4.91 o
  -6   1   6     1971.91     1886.77     18.66 o
  -5   1   6      893.50      973.23     16.71 o
  -4   1   6     2910.33     2884.32     28.56 o
  -3   1   6       71.70       69.82      2.08 o
  -2   1   6      867.52      816.18     16.86 o
  -1   1   6      321.98      333.75      8.46 o
   0   1   6        8.01        7.48      3.34 o
   1   1   6      125.48      148.76      5.06 o
   2   1   6     1358.98     1360.85     17.31 o
   3   1   6     1318.89     1505.22     18.63 o
   4   1   6      665.21      656.64      9.70 o
   5   1   6      132.26      131.96      3.93 o
   6   1   6       72.39       77.83      3.71 o
   7   1   6       28.48       30.75      3.17 o
   8   1   6       43.16       57.36     17.39 o
   9   1   6       42.60       26.84      9.59 o
  10   1   6        4.33        0.82      9.99 o
  11   1   6        1.81       -6.57      9.61 o
  12   1   6       13.52       37.85     20.36 o
 -16   2   6        0.17        4.13     12.11 o
 -15   2   6        1.39        3.18      9.53 o
 -14   2   6       23.31       20.85      9.29 o
 -13   2   6       39.79       33.09      4.77 o
 -12   2   6        6.06        4.42      3.78 o
 -11   2   6       15.57       20.21      4.29 o
 -10   2   6      280.90      268.50      5.57 o
  -9   2   6      335.94      336.05      5.96 o
  -8   2   6      245.43      262.23      9.24 o
  -7   2   6      452.65      501.06      6.14 o
  -6   2   6      859.19      825.89     19.47 o
  -5   2   6       46.52       27.26      3.19 o
  -4   2   6     2614.66     2519.83     66.36 o
  -3   2   6      557.64      649.71      8.29 o
  -2   2   6     4564.60     4382.78     48.81 o
  -1   2   6        0.88        0.88      1.27 o
   0   2   6     2563.49     2522.85     27.15 o
   1   2   6      717.40      773.78      9.46 o
   2   2   6     2400.79     2591.25     28.41 o
   3   2   6       37.92       43.47      5.24 o
   4   2   6     1024.84     1070.78     14.44 o
   5   2   6        6.07        5.89      1.10 o
   6   2   6       11.16       10.41      3.94 o
   7   2   6      505.23      505.08     11.71 o
   8   2   6      188.98      181.45     11.19 o
   9   2   6       10.86       10.20     14.64 o
  10   2   6        0.11       12.17      9.09 o
  11   2   6       18.19       54.27     14.38 o
  12   2   6        5.41       14.13      9.86 o
 -15   3   6        2.27       15.26     15.86 o
 -14   3   6        2.84      -22.03     14.68 o
 -13   3   6        3.44       -6.36     10.42 o
 -12   3   6      138.07      117.06      5.43 o
 -11   3   6      571.21      553.27     12.49 o
 -10   3   6     1010.40      928.20     30.33 o
  -9   3   6       88.73       90.69      3.09 o
  -8   3   6      202.44      194.78      4.89 o
  -7   3   6        4.11        2.35      3.04 o
  -6   3   6       29.79       20.64      2.74 o
  -5   3   6       24.98       50.29      2.98 o
  -4   3   6     1228.67     1251.23     15.46 o
  -3   3   6      601.63      635.52      9.28 o
  -2   3   6      767.07      820.98     12.23 o
  -1   3   6       84.11       70.61      6.23 o
   0   3   6      668.84      721.07     10.80 o
   1   3   6      533.86      544.07     13.73 o
   2   3   6     1316.32     1375.20     29.11 o
   3   3   6       48.90       38.98      2.18 o
   4   3   6      157.41      167.52      5.18 o
   5   3   6      283.01      279.75     11.96 o
   6   3   6      499.75      488.69     11.34 o
   7   3   6      165.32      151.85      8.84 o
   8   3   6      539.02      558.79     23.53 o
   9   3   6       60.76       62.96      7.73 o
  10   3   6       17.95       25.10     17.69 o
  11   3   6        4.50        8.85      9.81 o
  12   3   6       27.60        8.12     10.97 o
 -15   4   6        7.62       -4.13     13.98 o
 -14   4   6       10.35        9.85     12.43 o
 -13   4   6       54.67       71.10     12.94 o
 -12   4   6       14.91       26.80      9.52 o
 -11   4   6       20.52       10.75      8.42 o
 -10   4   6        0.17        6.50     10.15 o
  -9   4   6      336.47      337.78      9.91 o
  -8   4   6      162.90      211.34      9.00 o
  -7   4   6        0.01       -7.11      6.80 o
  -6   4   6       78.51       71.05      4.64 o
  -5   4   6        1.74        4.70      4.45 o
  -4   4   6      180.14      174.17      7.22 o
  -3   4   6     9048.01     9320.71    135.37 o
  -2   4   6        3.85        9.22      2.22 o
  -1   4   6       18.33       25.16      3.20 o
   0   4   6       41.46       33.26      2.57 o
   1   4   6     1419.60     1504.17     18.93 o
   2   4   6      368.38      383.10      8.73 o
   3   4   6     1726.87     1677.49     24.80 o
   4   4   6      196.74      184.38      7.44 o
   5   4   6      267.93      281.04     11.72 o
   6   4   6       23.25       20.27      4.33 o
   7   4   6       38.68       33.06      5.88 o
   8   4   6        0.94        6.70      6.09 o
   9   4   6       92.31      100.13     19.02 o
  10   4   6       13.40        2.24     10.33 o
  11   4   6        0.47       11.28      9.36 o
 -15   5   6       83.62       96.85     15.45 o
 -14   5   6        0.00       23.87     14.97 o
 -13   5   6       17.70        5.05     14.91 o
 -12   5   6       48.29       55.27     12.46 o
 -11   5   6      114.38      107.81      7.59 o
 -10   5   6        0.15        5.44      5.14 o
  -9   5   6      302.23      293.62      9.05 o
  -8   5   6       98.47       98.11      8.41 o
  -7   5   6       45.20       39.27     11.03 o
  -6   5   6      249.47      220.08      6.15 o
  -5   5   6      490.04      510.73     17.11 o
  -4   5   6        2.26       10.50      3.00 o
  -3   5   6        0.74        2.47      2.59 o
  -2   5   6      144.91      124.03      4.39 o
  -1   5   6        0.24        2.01      2.81 o
   0   5   6        5.83        5.33      2.45 o
   1   5   6      180.02      174.15      5.14 o
   2   5   6       65.00       81.45      4.69 o
   3   5   6     1097.01     1189.04     28.16 o
   4   5   6       85.05       84.16      6.47 o
   5   5   6      335.47      322.82     17.54 o
   6   5   6       48.22       46.94     12.95 o
   7   5   6      214.03      233.36     12.95 o
   8   5   6       93.91       74.20     13.54 o
   9   5   6       16.18       10.30     42.70 o
  10   5   6        2.38       20.02     11.79 o
  11   5   6        7.69       19.71     12.65 o
 -14   6   6       18.09       33.78     16.59 o
 -13   6   6        0.81       -4.13     12.40 o
 -12   6   6        0.10      -10.52     13.06 o
 -11   6   6        8.13       14.02     13.35 o
 -10   6   6        4.59       19.79     69.05 o
  -9   6   6      286.95      273.53      9.39 o
  -8   6   6       22.86       18.55      6.07 o
  -7   6   6        0.44       -0.03      5.49 o
  -6   6   6        5.30        0.75      2.99 o
  -5   6   6      422.26      381.46      9.34 o
  -4   6   6      796.22      809.30     16.71 o
  -3   6   6       80.97       95.44      3.77 o
  -2   6   6      262.92      247.26     10.60 o
  -1   6   6        2.10       -0.81      2.90 o
   0   6   6       96.97      103.66      5.82 o
   1   6   6        2.14        7.34      3.88 o
   2   6   6       21.41       29.93     18.85 o
   3   6   6       28.08       24.00      4.80 o
   4   6   6      298.18      306.41     45.51 o
   5   6   6       23.08       30.84      7.55 o
   6   6   6        1.69       -4.06      8.83 o
   7   6   6      247.82      284.29     31.79 o
   8   6   6        5.73        0.64     10.23 o
   9   6   6      184.43      195.40     14.94 o
  10   6   6       25.55       27.11     12.43 o
 -13   7   6       45.56       64.65     19.48 o
 -12   7   6       46.33       70.81     16.21 o
 -11   7   6       19.47        8.55     11.79 o
 -10   7   6        0.00        6.67     11.79 o
  -9   7   6       41.89       47.36      7.60 o
  -8   7   6       21.31       22.30     19.66 o
  -7   7   6      157.38      177.31     13.38 o
  -6   7   6       85.44       72.19     14.54 o
  -5   7   6       20.96       12.23      4.09 o
  -4   7   6      111.50       87.70     23.84 o
  -3   7   6        9.02       12.47     40.03 o
  -2   7   6      115.43       99.57      5.39 o
  -1   7   6       14.37       25.62     81.65 o
   0   7   6      115.36      127.78      7.66 o
   1   7   6      308.21      296.08     10.43 o
   2   7   6      392.71      398.88     11.38 o
   3   7   6      146.72      160.59     12.21 o
   4   7   6       29.30       28.07     32.94 o
   5   7   6        6.34        2.78     12.40 o
   6   7   6      103.85      143.57     29.96 o
   7   7   6       44.27       39.38      9.85 o
   8   7   6       20.11       47.36     17.93 o
   9   7   6        0.03       33.98     28.89 o
  10   7   6        1.13       18.15     18.85 o
 -12   8   6        0.04       -2.51     15.51 o
 -11   8   6       35.26       33.37     14.02 o
 -10   8   6       42.84       56.32     13.38 o
  -9   8   6        0.42       -1.09    109.73 o
  -8   8   6       23.75       37.24     32.59 o
  -7   8   6       14.89       24.74     14.92 o
  -6   8   6       23.11       15.93     16.72 o
  -5   8   6       17.75       27.42     21.36 o
  -4   8   6      213.70      176.20     51.09 o
  -3   8   6       24.81       25.81      5.43 o
  -2   8   6     1128.99     1127.33     26.35 o
  -1   8   6      178.69      173.12      7.50 o
   0   8   6        0.17       -1.59      5.09 o
   1   8   6      212.32      239.51     10.49 o
   2   8   6       90.41       84.30      8.84 o
   3   8   6       17.51       11.34     10.14 o
   4   8   6       11.15       -4.42      6.96 o
   5   8   6        0.18       -6.67      9.60 o
   6   8   6        7.29        9.19     11.12 o
   7   8   6       33.77       31.75     12.46 o
   8   8   6       14.74       10.77     17.07 o
   9   8   6       34.00       27.65     21.01 o
 -11   9   6        0.70       -7.95     14.27 o
 -10   9   6        2.42       -2.51     13.57 o
  -9   9   6        0.51       17.58     47.34 o
  -8   9   6        4.46       -0.64      8.01 o
  -7   9   6       15.79       30.66     51.76 o
  -6   9   6      108.44      110.43     15.23 o
  -5   9   6       13.72       10.17     11.16 o
  -4   9   6        0.88       -6.67      5.43 o
  -3   9   6       22.40       18.75      6.96 o
  -2   9   6       17.56       16.24      7.02 o
  -1   9   6       61.61       58.48      7.09 o
   0   9   6       18.04       23.52      6.74 o
   1   9   6      264.13      275.57     11.83 o
   2   9   6       23.07       33.37      8.64 o
   3   9   6       13.38        2.51      7.91 o
   4   9   6       24.02       25.46      9.53 o
   5   9   6       30.26       32.13      9.92 o
   6   9   6        0.60       16.24     18.81 o
   7   9   6       38.96       57.94     20.91 o
 -10  10   6        2.69       -0.32     16.72 o
  -9  10   6        0.10        7.63     16.84 o
  -8  10   6        0.04       14.27     14.02 o
  -7  10   6        7.47       48.85     19.93 o
  -6  10   6        0.56        4.74     12.33 o
  -5  10   6       20.22        6.04     14.05 o
  -4  10   6       71.72       86.61     15.61 o
  -3  10   6        2.78       -3.50      5.75 o
  -2  10   6       39.52       28.03      6.99 o
  -1  10   6        4.80        2.51      6.96 o
   0  10   6      121.23      128.58      9.31 o
   1  10   6       19.83       32.74      8.58 o
   2  10   6        1.88        0.64      7.34 o
   3  10   6        8.03       32.13     10.11 o
   4  10   6        2.06       -8.55     11.47 o
   5  10   6        9.11       24.73     20.91 o
   6  10   6        1.77       13.60     18.02 o
  -7  11   6        0.11       -3.18     17.80 o
  -6  11   6        1.15       27.27     15.83 o
  -5  11   6        1.08        1.27     16.46 o
  -4  11   6        6.21        5.05     14.59 o
  -3  11   6        8.10       10.17     10.14 o
  -2  11   6        1.23        8.55      9.79 o
  -1  11   6        0.65       11.12      7.02 o
   0  11   6       10.59        3.18      7.63 o
   1  11   6        1.26       15.95     10.27 o
   2  11   6       42.07       29.18     10.39 o
   3  11   6       49.01       50.85     11.19 o
   4  11   6        1.21        0.95     25.84 o
  -3  12   6        4.44       35.88     11.09 o
  -2  12   6        0.58        9.19     10.81 o
  -1  12   6        0.67      -15.73     10.49 o
   0  12   6        5.93       33.98     14.97 o
 -16   1   7        2.84       10.85     10.36 o
 -15   1   7        2.05       16.55     11.14 o
 -14   1   7       39.97       48.29      5.26 o
 -13   1   7        1.69        7.39      3.96 o
 -12   1   7       64.30       52.71      4.99 o
 -11   1   7       59.83       61.01      3.33 o
 -10   1   7       55.65       60.08      5.29 o
  -9   1   7       49.92       52.57      2.46 o
  -8   1   7      161.84      125.79      3.07 o
  -7   1   7       77.63       57.92      6.01 o
  -6   1   7      295.30      329.26      4.58 o
  -5   1   7        1.07       -0.32      1.85 o
  -4   1   7      223.73      228.57      4.31 o
  -3   1   7      685.45      661.29      7.79 o
  -2   1   7      171.53      150.25      6.57 o
  -1   1   7     3019.85     2893.94     33.36 o
   0   1   7     3679.43     3494.19     71.08 o
   1   1   7      630.91      552.38      8.23 o
   2   1   7       26.40       39.02      2.24 o
   3   1   7      943.09      988.27     12.93 o
   4   1   7       72.48       75.03      3.70 o
   5   1   7       22.31       31.92      3.65 o
   6   1   7      652.76      653.92     21.52 o
   7   1   7      243.10      235.14      9.08 o
   8   1   7        0.02       -0.22     19.42 o
   9   1   7       68.20       81.29     12.64 o
  10   1   7        1.52        8.26     27.57 o
  11   1   7        3.54       11.41     11.52 o
  12   1   7       29.51       49.76     12.97 o
 -16   2   7        0.20       -6.32     11.38 o
 -15   2   7        5.64        1.13      8.71 o
 -14   2   7       16.85        8.07      7.44 o
 -13   2   7        9.33        7.75      5.55 o
 -12   2   7       66.64       75.31      4.79 o
 -11   2   7        5.81        4.99      2.13 o
 -10   2   7      299.61      271.49      5.60 o
  -9   2   7        1.50        2.78      3.35 o
  -8   2   7       42.93       61.86      4.31 o
  -7   2   7       55.74       49.26      2.08 o
  -6   2   7      147.31      123.71      2.97 o
  -5   2   7       42.83       69.63      1.97 o
  -4   2   7      839.14      853.51     10.33 o
  -3   2   7       69.91       65.97      2.23 o
  -2   2   7      187.14      209.46      3.82 o
  -1   2   7     1367.62     1384.93     18.74 o
   0   2   7     1467.77     1485.85     21.50 o
   1   2   7      685.83      697.07     15.09 o
   2   2   7      153.91      203.65      4.34 o
   3   2   7      223.98      243.27      4.63 o
   4   2   7        1.60       -1.06      2.38 o
   5   2   7      105.53       99.43      7.47 o
   6   2   7      108.36       99.63      2.59 o
   7   2   7       99.57      107.20      7.01 o
   8   2   7       27.98       22.32      9.11 o
   9   2   7       66.06       74.95     11.39 o
  10   2   7       40.88       52.91     11.02 o
  11   2   7       19.26       36.87     13.21 o
  12   2   7       40.94       54.42     13.23 o
 -16   3   7        9.83       18.15     14.87 o
 -15   3   7        0.47       -8.55     12.08 o
 -14   3   7        0.72        8.02     25.11 o
 -13   3   7       25.49       21.08      6.01 o
 -12   3   7        1.28        7.31      4.12 o
 -11   3   7      435.01      397.25     11.35 o
 -10   3   7      500.94      508.61     10.51 o
  -9   3   7      231.14      232.26      6.12 o
  -8   3   7       54.91       48.77      4.93 o
  -7   3   7       22.79       25.11      3.63 o
  -6   3   7      179.85      156.61      4.34 o
  -5   3   7      820.82      946.54     12.80 o
  -4   3   7      562.77      616.68     11.92 o
  -3   3   7      126.04      109.17      2.95 o
  -2   3   7      112.90      109.59      7.52 o
  -1   3   7     1745.27     1805.35     25.75 o
   0   3   7      229.85      244.56      4.53 o
   1   3   7     1070.33     1073.96     21.04 o
   2   3   7      164.15      173.38      3.65 o
   3   3   7      119.44      130.64      5.31 o
   4   3   7       70.19       80.67      3.00 o
   5   3   7      195.44      187.38      8.06 o
   6   3   7       13.64        5.32      4.62 o
   7   3   7       15.45       14.71      6.82 o
   8   3   7      157.45      147.72     11.13 o
   9   3   7       44.20       39.87     12.14 o
  10   3   7        0.61        1.28      8.02 o
  11   3   7        4.05       -0.61     15.61 o
 -15   4   7        1.26       12.97     15.29 o
 -14   4   7        0.01        7.95     12.05 o
 -13   4   7        7.36        9.60      9.51 o
 -12   4   7       25.36       28.39     10.84 o
 -11   4   7      219.27      202.62      8.42 o
 -10   4   7      557.82      580.08     18.77 o
  -9   4   7       41.03       37.92      5.15 o
  -8   4   7      101.98      108.67      6.29 o
  -7   4   7       13.78       10.30      7.15 o
  -6   4   7      290.50      294.40     12.37 o
  -5   4   7       53.48       51.04      3.40 o
  -4   4   7     1729.71     1768.31     22.74 o
  -3   4   7     3349.44     3386.26     48.89 o
  -2   4   7      376.11      380.38     11.51 o
  -1   4   7      112.99      106.83      3.45 o
   0   4   7      411.97      440.33      7.90 o
   1   4   7        2.54        3.42      7.80 o
   2   4   7      479.06      496.23     10.32 o
   3   4   7      712.36      720.90     13.49 o
   4   4   7       53.63       54.67      4.46 o
   5   4   7       34.75       36.60      6.85 o
   6   4   7      241.57      216.71     26.71 o
   7   4   7       60.37       65.42     35.23 o
   8   4   7       68.81       76.09     14.67 o
   9   4   7        2.34       -0.45     13.14 o
  10   4   7        0.43       12.16     13.33 o
  11   4   7        5.59        5.36      8.43 o
 -15   5   7       38.42       39.82     15.29 o
 -14   5   7       46.02       38.04     13.41 o
 -13   5   7       13.26       24.22     14.40 o
 -12   5   7       12.77       26.16      9.17 o
 -11   5   7       67.53       60.28      5.95 o
 -10   5   7       26.07       26.65      6.91 o
  -9   5   7      581.84      574.85     13.97 o
  -8   5   7        1.66        7.94      5.39 o
  -7   5   7       13.91       14.32      5.66 o
  -6   5   7       84.64       60.43      4.80 o
  -5   5   7       42.51       44.42      8.71 o
  -4   5   7        0.00        4.65      2.35 o
  -3   5   7      736.70      703.09     11.14 o
  -2   5   7       53.90       42.44      6.33 o
  -1   5   7       62.76       79.22      4.26 o
   0   5   7        0.71        8.06      2.63 o
   1   5   7       72.93       78.19      3.33 o
   2   5   7      141.90      143.26     20.89 o
   3   5   7      146.22      139.84     15.70 o
   4   5   7      289.32      275.09     24.63 o
   5   5   7      139.72      125.42      6.48 o
   6   5   7      676.42      683.77     26.62 o
   7   5   7        1.14       -3.71     13.51 o
   8   5   7       55.90       63.69     42.83 o
   9   5   7       31.58       31.15     11.73 o
  10   5   7        1.48        5.72     11.06 o
 -14   6   7        0.26      -15.26     16.15 o
 -13   6   7        0.72       12.08     15.61 o
 -12   6   7       15.20       26.73     14.37 o
 -11   6   7       26.80       44.69      7.63 o
 -10   6   7       53.15       55.85     13.52 o
  -9   6   7      170.72      186.54      8.27 o
  -8   6   7       10.00       21.19      6.36 o
  -7   6   7        7.06       -0.10      5.24 o
  -6   6   7      502.08      509.41     27.46 o
  -5   6   7     1256.49     1145.23     17.87 o
  -4   6   7      289.71      294.45      8.42 o
  -3   6   7      377.77      372.99      8.11 o
  -2   6   7      364.67      373.07      9.10 o
  -1   6   7      140.93      143.43      4.91 o
   0   6   7      303.24      287.47      6.81 o
   1   6   7       27.31       41.89      5.09 o
   2   6   7        2.01       -3.99     10.50 o
   3   6   7       32.45       30.16      8.41 o
   4   6   7       46.54       52.48     18.64 o
   5   6   7      307.80      313.24     36.31 o
   6   6   7      188.84      168.28     28.28 o
   7   6   7      150.06      130.20     11.00 o
   8   6   7        0.74        3.85     10.55 o
   9   6   7       26.42        5.72     18.05 o
  10   6   7        0.01        9.50     15.83 o
 -13   7   7        2.64      -14.27     16.59 o
 -12   7   7        8.55       64.65     20.34 o
 -11   7   7       14.71      -12.71     13.73 o
 -10   7   7       12.78       31.31     75.64 o
  -9   7   7       52.46       59.31      7.98 o
  -8   7   7       34.41       29.57     28.89 o
  -7   7   7        8.52       24.80      6.80 o
  -6   7   7        0.18        2.99      2.22 o
  -5   7   7      300.16      261.75      7.95 o
  -4   7   7     1231.62     1176.74     45.49 o
  -3   7   7       11.39        9.32      3.80 o
  -2   7   7      293.88      296.77      8.83 o
  -1   7   7      295.11      296.73     20.49 o
   0   7   7       87.35       77.24      6.58 o
   1   7   7      243.90      244.52      8.93 o
   2   7   7      100.36       92.34      6.52 o
   3   7   7        5.83       11.68     17.61 o
   4   7   7       31.30       37.76     34.79 o
   5   7   7        1.18        8.14     31.32 o
   6   7   7        3.19       15.51     10.11 o
   7   7   7        8.36        7.63      7.98 o
   8   7   7        0.01      -11.73     17.10 o
   9   7   7        5.03       18.47     20.05 o
 -12   8   7        7.94       12.71     22.50 o
 -11   8   7        2.27      -18.15     13.98 o
 -10   8   7        0.77       -0.56     49.61 o
  -9   8   7        0.71       21.34     26.82 o
  -8   8   7       19.34       40.05     14.65 o
  -7   8   7        0.30       -8.53     17.93 o
  -6   8   7       82.06       74.88     13.50 o
  -5   8   7        2.78        0.49     31.86 o
  -4   8   7      114.34      119.96     32.20 o
  -3   8   7       87.54       84.30      7.53 o
  -2   8   7        2.53        2.11      4.92 o
  -1   8   7        6.52       14.97      5.12 o
   0   8   7       10.86       20.34      5.78 o
   1   8   7        0.04        3.18      7.63 o
   2   8   7       78.74       63.79      8.26 o
   3   8   7       15.12       17.86      6.93 o
   4   8   7        0.97       28.60      8.01 o
   5   8   7       17.76       35.66     10.42 o
   6   8   7      101.03      101.46     17.61 o
   7   8   7       38.21       15.26     21.87 o
   8   8   7       22.40       71.42     27.71 o
 -11   9   7        5.93        5.37     16.43 o
 -10   9   7        4.10       12.97     13.35 o
  -9   9   7       17.50       26.35     18.12 o
  -8   9   7        6.12       14.27     10.52 o
  -7   9   7       14.35        5.50     13.83 o
  -6   9   7        8.79       14.56     11.70 o
  -5   9   7       51.75       64.08     11.98 o
  -4   9   7        0.45        7.95      5.72 o
  -3   9   7       15.43       16.81      5.40 o
  -2   9   7       17.44       17.86      5.12 o
  -1   9   7      261.35      250.14      9.60 o
   0   9   7      162.49      146.13      9.06 o
   1   9   7        2.62        2.26      6.99 o
   2   9   7       41.26       25.46     12.97 o
   3   9   7       56.59       61.25     10.62 o
   4   9   7        0.22       14.56      8.84 o
   5   9   7        1.16       14.02     21.90 o
   6   9   7       16.56      108.03     40.01 o
   7   9   7       11.17       -4.74     21.26 o
 -10  10   7        1.50        1.88     14.84 o
  -9  10   7        2.10       13.35     14.33 o
  -8  10   7        3.50        8.23     15.26 o
  -7  10   7        0.57        7.34     12.74 o
  -6  10   7       42.15       55.53     19.93 o
  -5  10   7      135.98      153.08     14.11 o
  -4  10   7       66.37       81.05     21.84 o
  -3  10   7        0.31       13.35     12.11 o
  -2  10   7       12.78       15.51      6.61 o
  -1  10   7       32.68       38.04      7.02 o
   0  10   7       79.76      104.73      9.12 o
   1  10   7       77.86       94.05      9.69 o
   2  10   7      113.48      126.95     10.46 o
   3  10   7       56.60       47.61     14.02 o
   4  10   7        0.21       -7.63     16.84 o
   5  10   7       24.07       52.12     28.06 o
  -7  11   7        1.30       -5.72     14.91 o
  -6  11   7       14.64       -4.13     15.86 o
  -5  11   7        7.57        5.37     15.86 o
  -4  11   7        2.34        9.85     13.98 o
  -3  11   7        3.49       -2.51     10.74 o
  -2  11   7       43.21       38.04      9.47 o
  -1  11   7       49.29       59.88      8.84 o
   0  11   7       18.59       21.64     10.46 o
   1  11   7       11.00       11.12     11.19 o
   2  11   7        6.22       38.49     16.59 o
   3  11   7       14.30       18.15     14.87 o
  -2  12   7       16.96       24.38     14.27 o
 -16   0   8        0.76       -2.51     18.34 o
 -15   0   8        2.59       14.97      8.96 o
 -14   0   8      194.84      179.77     12.43 o
 -13   0   8        5.56       10.52      5.43 o
 -12   0   8       91.01       93.39      6.90 o
 -11   0   8       38.91       39.16      5.12 o
 -10   0   8      640.90      600.58     16.61 o
  -9   0   8       15.43        8.55      3.11 o
  -8   0   8      203.93      210.66      5.18 o
  -7   0   8      826.55      893.14     13.88 o
  -6   0   8     1504.37     1608.56     22.93 o
  -5   0   8     2922.09     2917.33     42.51 o
  -4   0   8      195.64      259.29      5.76 o
  -3   0   8       43.39       72.92      3.05 o
  -2   0   8      222.95      303.55      6.20 o
  -1   0   8     1613.29     1568.82     22.63 o
   0   0   8     3767.98     3906.86     60.46 o
   1   0   8     4995.72     5444.07    103.15 o
   2   0   8      410.91      472.67     11.64 o
   3   0   8       43.34       46.37      4.39 o
   4   0   8       16.20       21.99      5.02 o
   5   0   8       46.00       54.73      6.33 o
   6   0   8     1957.14     1956.77     44.23 o
   7   0   8      381.89      408.18     24.48 o
   8   0   8       47.21       57.40     16.46 o
   9   0   8        5.48        1.88     15.16 o
  10   0   8        2.97       48.34     22.82 o
  11   0   8       23.01       48.85     21.68 o
 -16   1   8        2.77        7.28      6.73 o
 -15   1   8        1.13       14.20      8.97 o
 -14   1   8        2.38        4.83      5.24 o
 -13   1   8       85.67       70.61     10.52 o
 -12   1   8      289.56      277.62      8.24 o
 -11   1   8      243.84      236.01      6.00 o
 -10   1   8      156.57      142.99      4.17 o
  -9   1   8      107.72       93.24      3.38 o
  -8   1   8      213.18      208.33      4.37 o
  -7   1   8      422.24      473.82      6.04 o
  -6   1   8       12.76       14.11      1.97 o
  -5   1   8      388.36      338.92      5.32 o
  -4   1   8       26.45       36.84      1.91 o
  -3   1   8       79.60       84.14      2.78 o
  -2   1   8      110.05      112.08      5.85 o
  -1   1   8      274.17      277.02      4.56 o
   0   1   8      917.75     1051.33     20.93 o
   1   1   8     2955.23     3292.43     39.45 o
   2   1   8       37.02       37.36      8.36 o
   3   1   8       20.16       17.30      2.52 o
   4   1   8      341.45      377.97     21.75 o
   5   1   8      331.87      318.98      7.05 o
   6   1   8      367.68      363.38     17.65 o
   7   1   8       44.28       44.02      4.10 o
   8   1   8        4.59       10.91     11.74 o
   9   1   8       35.96       40.35     10.61 o
  10   1   8       21.37       36.85     11.79 o
  11   1   8       75.32      104.38     14.90 o
 -16   2   8       12.76       25.01     10.91 o
 -15   2   8       14.04       23.69     10.62 o
 -14   2   8       57.97       42.59      6.09 o
 -13   2   8        4.31        3.10      3.24 o
 -12   2   8      261.48      235.94      9.55 o
 -11   2   8      241.31      258.64      6.61 o
 -10   2   8      382.95      369.85     22.53 o
  -9   2   8        4.03        3.70      2.30 o
  -8   2   8      125.45      127.59      3.57 o
  -7   2   8       33.25       42.67      4.10 o
  -6   2   8      566.01      563.40      9.75 o
  -5   2   8       59.31       43.65      2.42 o
  -4   2   8     2710.84     2697.41     28.82 o
  -3   2   8     4694.49     4621.90     49.09 o
  -2   2   8      175.08      177.70      3.52 o
  -1   2   8      172.38      193.45      4.55 o
   0   2   8      177.56      187.75      4.79 o
   1   2   8      308.38      326.61      5.95 o
   2   2   8     1479.97     1447.57     18.31 o
   3   2   8      219.70      263.56      6.32 o
   4   2   8       62.24       63.78      3.26 o
   5   2   8      140.09      126.25      4.56 o
   6   2   8      116.82      125.67      3.87 o
   7   2   8       73.61       74.01     11.08 o
   8   2   8      174.43      202.60     16.32 o
   9   2   8        7.29       22.22     35.42 o
  10   2   8        2.04       13.13     10.71 o
  11   2   8        0.89        4.31     10.99 o
 -16   3   8        2.55       30.54     14.59 o
 -15   3   8       38.23       28.19     15.56 o
 -14   3   8        3.06       13.00     30.99 o
 -13   3   8       73.77       59.87      6.15 o
 -12   3   8       30.01       25.89     60.12 o
 -11   3   8      212.68      197.69      5.91 o
 -10   3   8      241.31      210.63      6.09 o
  -9   3   8       23.39       36.18      6.40 o
  -8   3   8        0.46       -9.58      6.39 o
  -7   3   8      100.33       89.64      4.65 o
  -6   3   8      176.52      160.61      4.31 o
  -5   3   8       51.22       80.43      2.73 o
  -4   3   8      984.46      965.08     11.98 o
  -3   3   8      260.11      256.98      8.54 o
  -2   3   8      550.20      629.55      9.08 o
  -1   3   8       80.47       87.49      3.04 o
   0   3   8      993.69     1071.49     13.98 o
   1   3   8     1753.68     1953.88     38.62 o
   2   3   8      381.19      420.86      7.49 o
   3   3   8      262.27      256.59      9.09 o
   4   3   8        2.87        0.59      2.69 o
   5   3   8      175.58      170.50     12.51 o
   6   3   8      137.89      146.45     17.44 o
   7   3   8       43.78       47.72     20.17 o
   8   3   8        3.52       -1.83      7.15 o
   9   3   8        4.84       18.28     11.02 o
  10   3   8       45.67       62.17     23.46 o
  11   3   8        0.05       24.60     12.12 o
 -15   4   8        0.00        3.50     15.29 o
 -14   4   8        6.96       49.65     12.05 o
 -13   4   8        0.15       -6.48      8.65 o
 -12   4   8       21.99       14.01      6.97 o
 -11   4   8      112.03      106.32     19.87 o
 -10   4   8       86.44       82.16      9.79 o
  -9   4   8        9.93       16.18      8.15 o
  -8   4   8      129.22      123.33      9.08 o
  -7   4   8       81.40       58.23      8.25 o
  -6   4   8       28.62       52.80     14.67 o
  -5   4   8      295.10      301.25      6.20 o
  -4   4   8      331.99      321.08      5.66 o
  -3   4   8       68.29       65.59      2.75 o
  -2   4   8      506.55      561.67     16.86 o
  -1   4   8      384.58      390.99      8.09 o
   0   4   8      257.15      232.93      9.46 o
   1   4   8       38.75       43.66      3.39 o
   2   4   8      155.13      166.20      4.23 o
   3   4   8       24.17       24.18      2.53 o
   4   4   8        0.16       12.76      5.21 o
   5   4   8      258.16      248.64      9.82 o
   6   4   8       46.83       67.54     59.39 o
   7   4   8       34.78       47.87      7.55 o
   8   4   8       41.92       49.11     18.10 o
   9   4   8       26.48       29.21     10.17 o
  10   4   8        2.73        9.86      7.06 o
 -15   5   8        0.24       37.82     16.46 o
 -14   5   8        6.21       11.73     14.87 o
 -13   5   8        7.17       15.89     12.08 o
 -12   5   8       44.41       34.99     12.94 o
 -11   5   8        7.00        5.44      6.32 o
 -10   5   8       22.93       15.35      8.47 o
  -9   5   8      263.75      264.54     10.71 o
  -8   5   8      118.06      131.26      6.80 o
  -7   5   8       15.93        6.91      5.28 o
  -6   5   8        4.01       -2.69     10.28 o
  -5   5   8       54.30       48.12      3.03 o
  -4   5   8        9.67       11.87      2.44 o
  -3   5   8       37.83       46.03      3.47 o
  -2   5   8      139.15      148.01      4.88 o
  -1   5   8       34.16       25.88      2.76 o
   0   5   8       13.90        9.87      3.00 o
   1   5   8      313.11      310.68      7.60 o
   2   5   8       81.76       77.48      3.61 o
   3   5   8      279.49      278.63      7.39 o
   4   5   8       77.75       68.55     11.43 o
   5   5   8       53.03       59.76     62.92 o
   6   5   8       66.63       69.25     11.79 o
   7   5   8        2.25       18.71     27.32 o
   8   5   8       23.44       24.73      7.63 o
   9   5   8        0.86        6.04     29.30 o
  10   5   8        0.25       26.35     17.19 o
 -14   6   8        3.77       10.77     15.54 o
 -13   6   8        0.28       16.81     14.91 o
 -12   6   8        1.63       -8.20      9.45 o
 -11   6   8       13.41       16.37      6.81 o
 -10   6   8       37.85       38.12      6.68 o
  -9   6   8        5.16        1.30      7.87 o
  -8   6   8       17.33       18.45      6.54 o
  -7   6   8       11.62        8.76      5.80 o
  -6   6   8      398.26      385.43     13.68 o
  -5   6   8     1334.85     1275.01     32.29 o
  -4   6   8        1.30        2.66      2.47 o
  -3   6   8      562.67      589.67     11.44 o
  -2   6   8       21.46       15.11      3.81 o
  -1   6   8       91.38      102.54      4.15 o
   0   6   8      269.36      269.38     18.76 o
   1   6   8      758.79      743.21     20.27 o
   2   6   8      240.35      247.31      7.85 o
   3   6   8        0.01       -4.64      4.56 o
   4   6   8       40.51       38.47      5.91 o
   5   6   8       92.12       85.69     32.20 o
   6   6   8      292.22      296.05     14.12 o
   7   6   8        3.74       11.73      8.90 o
   8   6   8        7.26       22.82     15.51 o
   9   6   8        1.99       21.99     17.23 o
 -13   7   8        0.73       19.39     14.59 o
 -12   7   8        0.19       45.16     14.62 o
 -11   7   8        2.04       -8.23     13.32 o
 -10   7   8        5.32       22.74     26.20 o
  -9   7   8       29.94       33.20     13.89 o
  -8   7   8       89.38       97.13      7.67 o
  -7   7   8       40.53       63.41      8.90 o
  -6   7   8       10.56       30.61     33.36 o
  -5   7   8      385.68      403.57     25.14 o
  -4   7   8       57.37       64.54      6.83 o
  -3   7   8      578.49      581.96     22.73 o
  -2   7   8      116.61      113.85      6.29 o
  -1   7   8       11.38       12.83      5.89 o
   0   7   8       36.35       32.74      6.13 o
   1   7   8      113.42      111.41      6.01 o
   2   7   8        3.71       -1.27      6.32 o
   3   7   8      314.47      275.76     34.16 o
   4   7   8       18.34       29.61      8.44 o
   5   7   8       72.75       64.94      8.33 o
   6   7   8       74.26       82.99      8.45 o
   7   7   8        0.57       -6.04     23.23 o
   8   7   8        1.62       44.69     26.95 o
   9   7   8        0.15       18.47     17.77 o
 -12   8   8        4.01       -0.64     14.40 o
 -11   8   8        1.58        8.55     17.10 o
 -10   8   8        2.89      114.35    287.10 o
  -9   8   8        2.73        4.36     18.12 o
  -8   8   8       36.34       45.42      9.12 o
  -7   8   8      171.15      159.36     22.95 o
  -6   8   8     1116.08     1154.34     34.11 o
  -5   8   8      582.68      566.16    120.86 o
  -4   8   8       28.01       31.27     17.81 o
  -3   8   8       25.93       25.46      7.37 o
  -2   8   8      224.42      189.47      7.85 o
  -1   8   8      162.37      163.87      7.76 o
   0   8   8        1.14        8.87      6.99 o
   1   8   8      100.09      109.53      8.20 o
   2   8   8       86.92       51.87      9.00 o
   3   8   8       22.33       14.97      6.36 o
   4   8   8       29.08       20.66      8.26 o
   5   8   8       87.94      105.08     22.66 o
   6   8   8       59.35       61.53     15.96 o
   7   8   8        9.23       14.56     19.74 o
   8   8   8       19.09       27.27     19.36 o
 -11   9   8        0.16       -1.59     15.60 o
 -10   9   8        1.31       16.53     21.01 o
  -9   9   8        0.36       12.71      9.53 o
  -8   9   8       23.01       17.54     11.79 o
  -7   9   8        2.29       11.73     15.86 o
  -6   9   8       35.64       15.51     12.08 o
  -5   9   8       36.11       31.53     13.60 o
  -4   9   8       29.26       32.96      5.94 o
  -3   9   8      132.02      139.74      8.01 o
  -2   9   8      114.23      111.76      8.30 o
  -1   9   8        0.06        3.85      6.99 o
   0   9   8       69.59       60.71      7.50 o
   1   9   8       23.91       24.38      9.50 o
   2   9   8       13.16       24.22      7.72 o
   3   9   8       29.19       30.73     15.22 o
   4   9   8       30.39       23.52     20.06 o
   5   9   8       25.61       72.91     19.48 o
   6   9   8        1.41        5.72     18.75 o
 -10  10   8        9.67       17.54     18.21 o
  -9  10   8        0.04       12.97     15.29 o
  -8  10   8        0.03       12.97     10.77 o
  -7  10   8        6.84       17.54     13.00 o
  -6  10   8       95.10      102.19     14.78 o
  -5  10   8       55.24       47.10     14.68 o
  -4  10   8       13.64      -14.56     14.02 o
  -3  10   8       39.38       31.53     10.81 o
  -2  10   8        1.24        4.42      7.28 o
  -1  10   8        1.59       -9.53      6.36 o
   0  10   8       55.68       82.67     10.71 o
   1  10   8       95.90      110.64     11.63 o
   2  10   8       36.19       43.51     15.29 o
   3  10   8        0.15        0.32     16.72 o
   4  10   8        9.14       41.63     25.55 o
   5  10   8       13.17        4.74     16.75 o
  -7  11   8       22.49       82.03     19.39 o
  -6  11   8        0.88       16.24     19.39 o
  -5  11   8        0.00       30.73     19.96 o
  -4  11   8        0.40       20.98     18.47 o
  -3  11   8        0.07       28.22      9.47 o
  -2  11   8        0.78      -23.17     15.95 o
  -1  11   8       10.20       41.89     15.22 o
   0  11   8       26.74       27.27      9.50 o
   1  11   8        0.41       11.73     11.73 o
   2  11   8       42.55       72.02     26.32 o
 -16   1   9        0.09        3.45     12.68 o
 -15   1   9        0.46       12.32      9.58 o
 -14   1   9       11.35       10.33      5.20 o
 -13   1   9        2.83        3.86     11.09 o
 -12   1   9      924.96      900.59     15.84 o
 -11   1   9       59.12       48.04      3.73 o
 -10   1   9       37.30       35.95      3.67 o
  -9   1   9       30.33       19.62      3.05 o
  -8   1   9       87.07      102.04      3.43 o
  -7   1   9       45.18       45.21      3.85 o
  -6   1   9      850.75      957.66     11.30 o
  -5   1   9        0.82       -1.02      1.89 o
  -4   1   9      579.54      601.77      7.72 o
  -3   1   9      312.72      303.14      9.96 o
  -2   1   9       53.90       45.50      2.27 o
  -1   1   9       14.77        5.61      1.61 o
   0   1   9     3579.89     3737.18     47.11 o
   1   1   9      810.49      777.21     15.36 o
   2   1   9      110.07       95.79      3.67 o
   3   1   9        3.29        1.24      3.02 o
   4   1   9       43.23       45.86      3.43 o
   5   1   9      789.20      752.31     14.22 o
   6   1   9      314.37      324.28     24.58 o
   7   1   9      167.00      163.02     13.07 o
   8   1   9       31.66       32.31     12.21 o
   9   1   9       23.13       14.50      9.67 o
  10   1   9        0.78      -12.19     12.64 o
  11   1   9        1.67        4.53     15.75 o
 -16   2   9        1.40       10.19      9.71 o
 -15   2   9        2.60       13.01      9.82 o
 -14   2   9       18.17       26.61      6.57 o
 -13   2   9      153.33      185.09      8.25 o
 -12   2   9      149.57      148.70      5.64 o
 -11   2   9       44.16       44.53      3.67 o
 -10   2   9       16.99       18.52      2.89 o
  -9   2   9      193.36      176.00      5.55 o
  -8   2   9        0.23        0.58      6.18 o
  -7   2   9        9.41        9.24      1.92 o
  -6   2   9       74.73      102.10      4.13 o
  -5   2   9      654.59      639.03      8.29 o
  -4   2   9      288.74      325.10      4.76 o
  -3   2   9       17.65       22.12      4.29 o
  -2   2   9     1205.94     1281.87     16.79 o
  -1   2   9      528.06      644.31     10.44 o
   0   2   9     1480.90     1586.26     29.10 o
   1   2   9        0.81       -2.80      1.87 o
   2   2   9      172.56      169.35      6.82 o
   3   2   9        6.19        4.88      4.42 o
   4   2   9       18.19       16.19      2.78 o
   5   2   9      547.98      522.43     10.78 o
   6   2   9      717.03      710.83     39.19 o
   7   2   9       27.82       59.78     12.88 o
   8   2   9       53.49       68.59     11.80 o
   9   2   9        0.56        8.44     11.29 o
  10   2   9       45.45       92.47     23.03 o
  11   2   9        6.63        9.62     12.51 o
 -16   3   9        3.31       37.60     19.45 o
 -15   3   9        0.31        5.06     10.98 o
 -14   3   9        7.01        6.20     13.84 o
 -13   3   9       28.41       48.45      8.98 o
 -12   3   9       18.58        8.11      7.77 o
 -11   3   9      273.25      261.89      7.06 o
 -10   3   9       28.34       22.29      1.78 o
  -9   3   9      112.95      100.96      7.87 o
  -8   3   9       86.72      102.32     10.63 o
  -7   3   9       34.21       46.00      4.08 o
  -6   3   9       27.26       30.55      1.45 o
  -5   3   9     1269.07     1394.72     21.97 o
  -4   3   9      858.35      910.19     20.01 o
  -3   3   9      160.47      159.82      3.66 o
  -2   3   9        0.22       -0.85      1.20 o
  -1   3   9      230.56      238.67      6.03 o
   0   3   9      203.82      199.80     11.06 o
   1   3   9        1.60        2.80      3.99 o
   2   3   9        4.95        2.09      3.48 o
   3   3   9      214.27      223.62      5.62 o
   4   3   9       37.83       38.70      2.50 o
   5   3   9       90.51      103.14     11.33 o
   6   3   9       27.36       35.67     17.34 o
   7   3   9       85.87       98.51     11.71 o
   8   3   9        0.18       15.20     15.38 o
   9   3   9       62.76       62.00     20.33 o
  10   3   9        1.49       10.43     14.37 o
 -15   4   9        6.13        9.90      9.20 o
 -14   4   9        0.23       -2.68      8.50 o
 -13   4   9        2.20        8.74     17.00 o
 -12   4   9        2.01       15.31      7.21 o
 -11   4   9      116.67      108.43     17.90 o
 -10   4   9       66.90       59.08      7.14 o
  -9   4   9        1.35       -0.12      4.82 o
  -8   4   9        3.50        2.27      5.55 o
  -7   4   9       68.59       61.09      4.51 o
  -6   4   9       59.99       80.24      7.85 o
  -5   4   9      180.70      177.01      5.33 o
  -4   4   9     1160.96     1142.33     16.50 o
  -3   4   9      110.39      117.18      3.70 o
  -2   4   9      240.16      249.63      7.93 o
  -1   4   9      139.95      168.93      4.20 o
   0   4   9        1.23        2.00      6.39 o
   1   4   9       17.94       10.01      2.24 o
   2   4   9      782.25      770.56     11.67 o
   3   4   9        5.04        5.55      2.22 o
   4   4   9      159.80      154.33      7.07 o
   5   4   9        1.04        1.18     31.61 o
   6   4   9      108.60       99.77      7.68 o
   7   4   9       35.55       58.68     54.97 o
   8   4   9        1.03      -13.25      8.84 o
   9   4   9       12.77       19.07     28.67 o
  10   4   9       62.43       92.68     32.96 o
 -15   5   9        0.00       33.98     17.26 o
 -14   5   9        5.14        1.88     12.97 o
 -13   5   9       52.94       30.98      9.71 o
 -12   5   9        3.21       -4.37      6.51 o
 -11   5   9       22.50       24.88      6.96 o
 -10   5   9       68.71       82.78     10.90 o
  -9   5   9       35.93       28.16      6.44 o
  -8   5   9       14.94       16.16      6.10 o
  -7   5   9      406.34      384.99      9.44 o
  -6   5   9      412.00      436.94     16.25 o
  -5   5   9      243.80      253.00      6.53 o
  -4   5   9        0.01        4.45      2.59 o
  -3   5   9       73.59       73.05      3.43 o
  -2   5   9      164.73      164.59      5.65 o
  -1   5   9       16.26       23.18      3.94 o
   0   5   9        4.24        7.67      3.34 o
   1   5   9        6.69        5.15      2.99 o
   2   5   9       69.90       75.85      4.02 o
   3   5   9       50.13       48.49      6.40 o
   4   5   9      183.15      170.85     29.52 o
   5   5   9       30.02       26.93      7.02 o
   6   5   9        9.35        3.50      6.67 o
   7   5   9        2.76      -13.30      8.87 o
   8   5   9        0.09        9.50     26.38 o
   9   5   9        4.94        1.88     26.22 o
 -14   6   9        5.30      -10.77     14.27 o
 -13   6   9        1.63        3.63     10.09 o
 -12   6   9       19.86       19.26     11.14 o
 -11   6   9       13.79       28.48      9.12 o
 -10   6   9        8.67       10.75      6.90 o
  -9   6   9       41.71       44.87      7.56 o
  -8   6   9       79.76       76.28      8.14 o
  -7   6   9        0.14        6.41      5.70 o
  -6   6   9        9.70       11.22      5.34 o
  -5   6   9      165.30      168.60     17.39 o
  -4   6   9      234.66      238.74      5.69 o
  -3   6   9       12.58       13.60      3.32 o
  -2   6   9      117.69      101.10      4.74 o
  -1   6   9      171.96      187.63      5.39 o
   0   6   9       14.69       16.95      3.20 o
   1   6   9      316.14      317.02     14.13 o
   2   6   9     1027.92      991.14     77.57 o
   3   6   9        0.40        0.10      5.11 o
   4   6   9       35.74       33.49     15.21 o
   5   6   9        0.03        3.18      5.40 o
   6   6   9       18.03       28.22      7.95 o
   7   6   9       30.03       12.97     17.45 o
   8   6   9        6.44        6.32     26.00 o
   9   6   9        0.09        1.59     28.70 o
 -14   7   9        1.21       21.64     17.26 o
 -13   7   9        0.58        7.34     14.30 o
 -12   7   9        0.59       41.63     13.57 o
 -11   7   9       26.15       20.41      8.51 o
 -10   7   9       67.13       91.95     15.32 o
  -9   7   9       12.15       10.65      7.12 o
  -8   7   9      178.63      160.66     29.01 o
  -7   7   9      328.62      317.21     13.19 o
  -6   7   9       82.39       85.16     24.62 o
  -5   7   9      637.17      616.20     12.67 o
  -4   7   9      155.94      170.42      8.82 o
  -3   7   9       45.57       52.54      4.28 o
  -2   7   9      654.06      636.63     26.50 o
  -1   7   9        1.85        1.94      4.01 o
   0   7   9      129.38      115.96      7.31 o
   1   7   9        0.02        0.32      7.09 o
   2   7   9        2.05        0.95      4.80 o
   3   7   9       43.60       52.38      8.26 o
   4   7   9       13.87       21.33      7.25 o
   5   7   9       61.79       95.45     21.93 o
   6   7   9        0.72       -8.87     15.51 o
   7   7   9        3.13       36.52     23.93 o
   8   7   9        1.96       -6.32     21.52 o
 -12   8   9        0.02      -15.95     13.38 o
 -11   8   9       11.64       35.66     14.68 o
 -10   8   9        0.04       64.26    204.72 o
  -9   8   9        0.54       -1.11     22.34 o
  -8   8   9        4.26        7.82     38.46 o
  -7   8   9       29.18       24.04      8.78 o
  -6   8   9      112.75      107.13      9.64 o
  -5   8   9       16.96        5.88     12.67 o
  -4   8   9        1.74        2.72     13.35 o
  -3   8   9        2.49        6.32      6.01 o
  -2   8   9        9.21       19.39      5.66 o
  -1   8   9      150.26      149.15      8.71 o
   0   8   9       30.45       40.75      7.06 o
   1   8   9        4.00        2.26      6.10 o
   2   8   9        0.53        7.63      6.71 o
   3   8   9        0.30       -0.95     13.73 o
   4   8   9       27.83       20.66     24.16 o
   5   8   9       88.55       94.05     20.41 o
   6   8   9        9.58       10.17     16.27 o
   7   8   9       10.57       10.77     27.97 o
 -11   9   9       11.04       12.33     20.02 o
 -10   9   9       12.42       48.09     17.54 o
  -9   9   9        0.95       27.11     13.73 o
  -8   9   9        0.53        9.85     15.54 o
  -7   9   9       67.50       61.53     15.96 o
  -6   9   9       49.42       88.61     18.78 o
  -5   9   9        0.01       -4.13     13.98 o
  -4   9   9      119.94      100.03     13.54 o
  -3   9   9       57.92       58.77      6.55 o
  -2   9   9        2.49        3.18      5.40 o
  -1   9   9        0.05        0.00      3.18 o
   0   9   9        0.45       20.02      8.30 o
   1   9   9        2.10       12.71     11.82 o
   2   9   9        1.17       38.04     14.08 o
   3   9   9        6.31       62.93     28.29 o
   4   9   9       95.46      117.51     17.77 o
   5   9   9       11.47       -4.13     16.53 o
   6   9   9       42.91       31.53     26.44 o
 -10  10   9        2.34        0.64     30.38 o
  -9  10   9       47.88       62.36     16.91 o
  -8  10   9       66.02       50.09     11.86 o
  -7  10   9        5.99       20.02     16.27 o
  -6  10   9      126.84      153.08     18.53 o
  -5  10   9       20.47       45.16     13.67 o
  -4  10   9        2.37      -10.52     14.94 o
  -3  10   9       65.16       74.76     10.17 o
  -2  10   9        7.90        5.37      5.69 o
  -1  10   9       36.01       57.94     10.87 o
   0  10   9       78.29       69.61     11.32 o
   1  10   9      198.86      184.56     18.41 o
   2  10   9       27.08       39.38     20.37 o
   3  10   9        3.74      -34.66     23.11 o
   4  10   9       43.16       74.47     17.54 o
  -7  11   9        6.66        7.95     14.56 o
  -6  11   9        2.12      -15.51     13.63 o
  -5  11   9       12.72       28.60     17.54 o
  -4  11   9        3.93       27.11     16.53 o
  -3  11   9        8.90       17.54     14.65 o
  -2  11   9        9.27       11.12     12.11 o
  -1  11   9        4.83        1.27     13.28 o
   0  11   9       29.21       27.65      9.95 o
   1  11   9       13.83        6.96     18.05 o
   2  11   9       11.35       28.22     14.59 o
 -16   0  10       24.63        5.72     11.06 o
 -15   0  10       42.72       32.74      8.36 o
 -14   0  10      130.31       96.50      7.69 o
 -13   0  10       30.06       36.30      7.09 o
 -12   0  10     1384.13     1418.75     32.25 o
 -11   0  10       84.68       72.92      6.71 o
 -10   0  10      264.13      249.58      9.03 o
  -9   0  10     1268.11     1213.41     24.87 o
  -8   0  10        0.05       16.24      3.88 o
  -7   0  10      354.19      320.57      7.03 o
  -6   0  10     1160.67     1266.59     20.32 o
  -5   0  10        8.08       40.27      5.66 o
  -4   0  10     2267.94     2318.20     30.98 o
  -3   0  10     1505.12     1434.58     22.99 o
  -2   0  10     2300.32     2440.38     40.60 o
  -1   0  10       15.27       25.81      3.81 o
   0   0  10      212.57      276.78      9.51 o
   1   0  10       83.61       87.95      4.01 o
   2   0  10       46.59       56.07      4.00 o
   3   0  10      282.17      301.65     10.52 o
   4   0  10      540.37      482.76     15.68 o
   5   0  10      148.87      172.20     11.22 o
   6   0  10      834.06      889.41     37.22 o
   7   0  10       21.39      -17.86     18.53 o
   8   0  10       18.49       41.41     13.09 o
   9   0  10        0.74       -3.85     14.68 o
  10   0  10       41.46       69.92     28.92 o
 -16   1  10        1.93       16.41      7.54 o
 -15   1  10       14.03       17.23      6.59 o
 -14   1  10      155.23      137.29      6.00 o
 -13   1  10      583.40      550.31     11.79 o
 -12   1  10      322.42      288.19      8.10 o
 -11   1  10       79.88       76.44      4.66 o
 -10   1  10       88.65       71.49      3.84 o
  -9   1  10       11.83       18.61      4.64 o
  -8   1  10       33.71       42.14      3.91 o
  -7   1  10     1017.52     1074.30     11.97 o
  -6   1  10      305.10      316.22     10.75 o
  -5   1  10       46.84       80.30      2.69 o
  -4   1  10      553.25      637.25      9.91 o
  -3   1  10      463.94      511.39     11.74 o
  -2   1  10     1262.72     1309.42     15.05 o
  -1   1  10     1903.40     2017.73     27.31 o
   0   1  10       61.71       68.84      7.88 o
   1   1  10        3.93       -2.84     10.63 o
   2   1  10        0.64        6.64      2.47 o
   3   1  10      195.55      202.58      5.60 o
   4   1  10      117.67      119.07      4.47 o
   5   1  10      447.98      482.25     10.98 o
   6   1  10      100.38       87.55      8.71 o
   7   1  10       12.87       22.05      8.73 o
   8   1  10        2.55       11.85     24.65 o
   9   1  10       58.05       44.06     13.92 o
  10   1  10        5.94       43.76     16.35 o
 -16   2  10       26.37       26.74     17.96 o
 -15   2  10        5.12       27.34     10.81 o
 -14   2  10        7.82        5.75      6.11 o
 -13   2  10        5.20       11.23      5.19 o
 -12   2  10      160.87      185.93      6.06 o
 -11   2  10      146.62      156.70      5.34 o
 -10   2  10        3.15        1.69      5.23 o
  -9   2  10        5.80       15.29      5.42 o
  -8   2  10      100.68      105.76      3.70 o
  -7   2  10      399.89      358.30      5.36 o
  -6   2  10       98.64      101.82      3.27 o
  -5   2  10      614.98      668.57      8.48 o
  -4   2  10     1635.38     1822.21     39.61 o
  -3   2  10       79.20       67.22      2.48 o
  -2   2  10      133.74      127.97      4.32 o
  -1   2  10     2271.91     2391.25     33.92 o
   0   2  10        0.24       -5.35      3.57 o
   1   2  10       26.36       38.39      2.74 o
   2   2  10      162.65      193.28      5.52 o
   3   2  10       68.63       82.12      6.25 o
   4   2  10       40.92       41.96      3.38 o
   5   2  10     1076.03     1047.59     58.62 o
   6   2  10        0.05        3.34      8.91 o
   7   2  10        1.48       15.55     10.20 o
   8   2  10        2.45       12.03     11.22 o
   9   2  10        0.37       14.11     10.47 o
  10   2  10        6.95        5.54     11.11 o
 -16   3  10       12.41       14.48     10.69 o
 -15   3  10        0.01       -8.90     17.75 o
 -14   3  10       18.04       15.07     18.59 o
 -13   3  10       21.98       15.60     10.77 o
 -12   3  10        0.33       -2.73      7.79 o
 -11   3  10      274.78      285.72     25.85 o
 -10   3  10      476.92      473.80     10.39 o
  -9   3  10       30.97       29.29      4.23 o
  -8   3  10       13.51        5.43      4.62 o
  -7   3  10      237.69      251.91      4.89 o
  -6   3  10      239.25      230.97      4.78 o
  -5   3  10      494.54      553.90     27.18 o
  -4   3  10      302.01      304.33      5.51 o
  -3   3  10        6.39       12.10      2.18 o
  -2   3  10       31.48       26.52      2.97 o
  -1   3  10       53.29       78.46      4.40 o
   0   3  10      139.05      134.05      5.45 o
   1   3  10       19.01       15.96      3.59 o
   2   3  10       21.90       23.68      2.56 o
   3   3  10      104.67      102.99      6.52 o
   4   3  10       56.38       46.98      9.74 o
   5   3  10       12.00       20.43      9.20 o
   6   3  10       17.72       27.38     30.34 o
   7   3  10       18.63       20.15     10.54 o
   8   3  10        0.04        5.91     11.18 o
   9   3  10       15.23       22.44     15.05 o
  10   3  10        1.11       42.31     14.49 o
 -16   4  10        0.01       14.70     12.82 o
 -15   4  10        3.69       16.78      9.62 o
 -14   4  10        2.76       10.44     13.10 o
 -13   4  10       10.18       14.13      8.96 o
 -12   4  10       82.30      117.41      9.66 o
 -11   4  10        7.65       13.19      5.39 o
 -10   4  10        3.15       11.31      5.07 o
  -9   4  10      134.74      151.81      8.87 o
  -8   4  10        2.01        4.25      5.17 o
  -7   4  10       10.44       12.63     10.30 o
  -6   4  10       71.63       69.67      3.14 o
  -5   4  10      463.74      492.92      8.03 o
  -4   4  10     1431.18     1526.47     20.37 o
  -3   4  10      156.08      155.75      4.88 o
  -2   4  10      130.95      130.71      2.93 o
  -1   4  10      134.65      142.74      5.43 o
   0   4  10       29.23       37.06      4.27 o
   1   4  10       11.84       15.37      1.97 o
   2   4  10       88.72       87.07      4.06 o
   3   4  10       23.81       24.59      2.68 o
   4   4  10      132.32      121.69      4.91 o
   5   4  10       63.46       57.77      6.43 o
   6   4  10       54.92       59.31      7.69 o
   7   4  10       63.00       81.37     25.40 o
   8   4  10        2.50        0.32     16.72 o
   9   4  10        3.09      -10.17     18.08 o
 -15   5  10        0.25        1.73     14.08 o
 -14   5  10        0.01       18.07     10.15 o
 -13   5  10       17.79       23.34      8.09 o
 -12   5  10       10.82       21.01      9.55 o
 -11   5  10        2.29        1.72     19.58 o
 -10   5  10        5.55        1.90      6.81 o
  -9   5  10       98.28      107.94     20.66 o
  -8   5  10       38.51       37.95      6.62 o
  -7   5  10       57.36       64.70      8.63 o
  -6   5  10       37.24       34.53      5.93 o
  -5   5  10      640.88      646.90     10.89 o
  -4   5  10       30.66       35.03      2.75 o
  -3   5  10       13.42       11.96      2.18 o
  -2   5  10       39.50       38.49      2.19 o
  -1   5  10       39.25       39.60      4.86 o
   0   5  10      575.60      566.76     18.50 o
   1   5  10      140.41      150.07      6.26 o
   2   5  10      250.13      225.07      6.06 o
   3   5  10        4.27        7.91      2.47 o
   4   5  10       43.85       39.15      9.69 o
   5   5  10       14.23       -2.26      6.42 o
   6   5  10       13.87       16.24      7.02 o
   7   5  10        2.35       -1.59     18.18 o
   8   5  10        4.99      -10.77     17.77 o
   9   5  10        2.14       -8.55     18.75 o
 -14   6  10        0.03        1.24     15.77 o
 -13   6  10        0.01       15.76     10.47 o
 -12   6  10        0.68       -6.05      7.01 o
 -11   6  10       66.25       78.24      8.35 o
 -10   6  10       58.46       53.78      7.91 o
  -9   6  10       93.52      104.52      7.38 o
  -8   6  10      315.43      296.94     10.22 o
  -7   6  10      859.55      843.71     39.96 o
  -6   6  10      596.87      542.09     12.58 o
  -5   6  10      763.12      756.11     16.61 o
  -4   6  10       49.43       39.03      3.09 o
  -3   6  10        5.89        4.42      2.49 o
  -2   6  10       57.87       61.77      8.58 o
  -1   6  10        1.05       -3.13      3.11 o
   0   6  10        1.95        1.59      3.18 o
   1   6  10       22.00       18.71      3.11 o
   2   6  10      148.21      127.44      5.78 o
   3   6  10       79.57       63.60      6.18 o
   4   6  10       18.75       20.02      5.43 o
   5   6  10       75.27       64.94     14.94 o
   6   6  10       10.86       31.53     24.44 o
   7   6  10        1.41       26.35     17.77 o
   8   6  10        1.74       -1.59     19.77 o
 -14   7  10        2.51       31.53     16.21 o
 -13   7  10        5.34       23.87     13.92 o
 -12   7  10        0.52        6.72     10.35 o
 -11   7  10        0.43       -9.72      9.85 o
 -10   7  10       29.71       28.99      7.40 o
  -9   7  10       69.09       73.04      9.50 o
  -8   7  10       42.62       24.60      7.14 o
  -7   7  10      385.73      376.94     15.13 o
  -6   7  10      152.61      142.36      8.65 o
  -5   7  10       30.64       33.57      4.87 o
  -4   7  10        7.84        8.42      3.27 o
  -3   7  10        2.96        7.47      4.24 o
  -2   7  10        7.60        9.42      4.14 o
  -1   7  10      302.30      294.33     27.30 o
   0   7  10      161.55      155.71      6.91 o
   1   7  10       29.59       20.98      4.74 o
   2   7  10      280.84      290.55     12.78 o
   3   7  10        1.12        5.05     11.70 o
   4   7  10        0.75       21.64     16.59 o
   5   7  10       11.73       15.26     18.78 o
   6   7  10       91.79      126.15     18.82 o
   7   7  10        8.22        3.85     29.65 o
 -13   8  10        6.49       59.88     36.96 o
 -12   8  10       20.87       24.38     15.86 o
 -11   8  10       37.11       64.65     16.34 o
 -10   8  10       36.75       56.03      9.05 o
  -9   8  10       88.91       81.72     11.22 o
  -8   8  10      113.44      102.76     10.92 o
  -7   8  10      720.97      669.56     23.77 o
  -6   8  10      180.88      146.32     15.64 o
  -5   8  10        5.91       21.54      7.84 o
  -4   8  10       38.19       30.44      6.45 o
  -3   8  10      117.07      113.86     10.54 o
  -2   8  10      491.97      475.64     12.43 o
  -1   8  10     1202.63     1202.77     27.21 o
   0   8  10      398.46      400.99     15.01 o
   1   8  10      123.50      118.66     13.60 o
   2   8  10       43.36       36.52     12.94 o
   3   8  10       13.25       28.03     19.45 o
   4   8  10       61.54       51.87     16.43 o
   5   8  10        3.40      -23.52     21.26 o
   6   8  10        5.60       -3.50     16.88 o
 -11   9  10        4.31       15.26     18.37 o
 -10   9  10       12.62       56.06     19.48 o
  -9   9  10       79.84       83.66     11.41 o
  -8   9  10       11.86       16.81     11.70 o
  -7   9  10       82.11       58.23     17.42 o
  -6   9  10      297.74      293.00     16.47 o
  -5   9  10        0.21        5.37     11.73 o
  -4   9  10       78.48       70.50     14.68 o
  -3   9  10        3.91       10.52      5.78 o
  -2   9  10       14.12       21.33      5.75 o
  -1   9  10       12.85       17.86      9.79 o
   0   9  10       86.97      104.73     18.59 o
   1   9  10       32.04       26.35     16.30 o
   2   9  10       14.06       11.47     17.16 o
   3   9  10        9.37       11.73     15.51 o
   4   9  10        9.52       14.27     23.46 o
   5   9  10        0.04      -15.26     17.83 o
  -9  10  10        0.30        3.50     15.89 o
  -8  10  10       86.43       56.86     11.57 o
  -7  10  10       88.35       59.06     18.09 o
  -6  10  10       56.07       76.95     15.00 o
  -5  10  10       10.86       45.64     15.89 o
  -4  10  10        7.96       23.52     14.37 o
  -3  10  10        1.70       -5.37     11.06 o
  -2  10  10        3.56       22.50      7.95 o
  -1  10  10        1.25       -5.72     11.06 o
   0  10  10        4.51       25.11     10.55 o
   1  10  10       38.52       56.61     13.67 o
   2  10  10        1.99       -8.55     14.59 o
   3  10  10       11.14       40.27     20.60 o
  -7  11  10        1.26       25.46     15.83 o
  -6  11  10       16.37       12.97     14.65 o
  -5  11  10        2.00       18.75     18.08 o
  -4  11  10        2.50        2.51     15.51 o
  -3  11  10        0.06       69.03     21.33 o
  -2  11  10        0.15       -3.85     13.70 o
  -1  11  10        0.05        1.59     13.09 o
   0  11  10        2.28        9.50     10.46 o
   1  11  10        3.81       32.13     21.01 o
 -16   1  11        9.41       25.69     10.10 o
 -15   1  11       12.89       13.12      9.73 o
 -14   1  11       40.51       41.54      6.14 o
 -13   1  11        6.75       25.66     16.02 o
 -12   1  11      192.40      204.17     14.45 o
 -11   1  11        0.08        5.78      3.80 o
 -10   1  11        8.30        6.44      5.24 o
  -9   1  11        0.47        1.05      3.43 o
  -8   1  11       58.72       55.04      3.09 o
  -7   1  11        7.59       -1.25      2.92 o
  -6   1  11     2989.81     3209.55     46.63 o
  -5   1  11      222.38      221.86     12.23 o
  -4   1  11      801.26      759.13      8.67 o
  -3   1  11      247.67      247.77     13.18 o
  -2   1  11       34.16       25.01      2.45 o
  -1   1  11      789.42      756.97     10.61 o
   0   1  11        8.27       10.84     15.41 o
   1   1  11       11.18       11.07      9.68 o
   2   1  11      106.00       97.83      3.90 o
   3   1  11      133.01      127.14      4.49 o
   4   1  11      175.27      170.81      5.43 o
   5   1  11       32.00       25.15      5.58 o
   6   1  11      127.52      127.82     19.25 o
   7   1  11       42.55       46.62      9.43 o
   8   1  11        2.77       -7.74     11.41 o
   9   1  11        0.03       -9.10     10.62 o
  10   1  11       11.53       -0.69     15.47 o
 -16   2  11        4.22       23.40     21.31 o
 -15   2  11        3.36        4.41      8.41 o
 -14   2  11       16.79       20.34      6.63 o
 -13   2  11       18.71       36.99     15.57 o
 -12   2  11       28.11       33.87      3.98 o
 -11   2  11       11.94        6.73      3.02 o
 -10   2  11       16.15       19.83      3.25 o
  -9   2  11      120.01      136.92      6.93 o
  -8   2  11       25.35       17.40      2.14 o
  -7   2  11       73.87       89.31      9.71 o
  -6   2  11      337.00      361.32     10.56 o
  -5   2  11      102.57      103.17      3.30 o
  -4   2  11       15.41       25.30      5.34 o
  -3   2  11      364.50      389.37      5.52 o
  -2   2  11       23.93       15.65      2.89 o
  -1   2  11      105.07       90.71      5.42 o
   0   2  11      339.96      388.14     22.37 o
   1   2  11        4.45        1.71      3.34 o
   2   2  11       11.77       13.48      3.38 o
   3   2  11      349.69      344.48      7.90 o
   4   2  11      676.18      678.73     20.15 o
   5   2  11      795.56      803.45     18.35 o
   6   2  11        3.69        9.98     14.30 o
   7   2  11       14.13       14.71     10.21 o
   8   2  11       66.30       69.01     11.79 o
   9   2  11        1.04        3.80     11.20 o
 -16   3  11       35.87       45.88     16.13 o
 -15   3  11       97.49      128.18     31.34 o
 -14   3  11        0.45        5.42      5.88 o
 -13   3  11      101.24      110.72     21.79 o
 -12   3  11        0.62        5.52      5.28 o
 -11   3  11      146.19      151.01      6.97 o
 -10   3  11       23.85       20.48      5.63 o
  -9   3  11        0.02       -2.38      6.18 o
  -8   3  11        0.28        2.51      1.50 o
  -7   3  11       74.22       89.82      7.39 o
  -6   3  11        3.45        0.05      3.64 o
  -5   3  11      133.95      149.57      4.46 o
  -4   3  11       55.57       73.53      3.48 o
  -3   3  11       74.75       78.02      6.90 o
  -2   3  11       54.66       64.64      3.78 o
  -1   3  11       11.68       17.17      4.61 o
   0   3  11      175.75      161.54      6.57 o
   1   3  11        0.95       -1.94      3.38 o
   2   3  11        5.98       -5.11     10.03 o
   3   3  11      179.10      159.69      8.73 o
   4   3  11       53.18       56.77      4.59 o
   5   3  11      407.43      394.59     32.69 o
   6   3  11        6.08      -10.76      8.97 o
   7   3  11      176.74      176.75     14.34 o
   8   3  11       85.10      108.87     14.82 o
   9   3  11       22.43       19.79     19.11 o
 -16   4  11        3.56      -10.38     14.76 o
 -15   4  11       11.53       38.22     10.41 o
 -14   4  11        1.74      -10.27      6.85 o
 -13   4  11        3.92       39.83     11.11 o
 -12   4  11       30.19       22.19     13.98 o
 -11   4  11       17.85        6.78      5.85 o
 -10   4  11        2.02       -3.36      5.79 o
  -9   4  11      104.55       93.75      7.94 o
  -8   4  11      161.72      156.16      8.39 o
  -7   4  11       76.96       79.86      5.28 o
  -6   4  11       10.78       12.20      3.80 o
  -5   4  11       29.99       33.99      2.53 o
  -4   4  11      255.83      244.96      7.77 o
  -3   4  11       35.82       40.19      2.43 o
  -2   4  11      244.57      242.00      6.63 o
  -1   4  11      504.43      513.60     14.15 o
   0   4  11       48.86       51.28      5.57 o
   1   4  11        2.22       -0.39      3.00 o
   2   4  11        1.47       -3.88     10.63 o
   3   4  11       79.72       78.85      5.98 o
   4   4  11       58.72       66.63     14.61 o
   5   4  11      157.05      138.47     16.78 o
   6   4  11       79.35      120.62     26.22 o
   7   4  11        2.45       15.51     15.86 o
   8   4  11       19.36      258.01     46.97 o
   9   4  11       22.51       33.98     19.96 o
 -15   5  11        7.12        1.50     11.83 o
 -14   5  11       11.67      -10.49     14.60 o
 -13   5  11       45.70       56.35     13.62 o
 -12   5  11        0.09       -8.48      7.39 o
 -11   5  11      151.89      152.79      8.85 o
 -10   5  11      701.13      684.83     34.08 o
  -9   5  11      607.64      618.10     18.97 o
  -8   5  11       85.63       92.58      8.25 o
  -7   5  11        3.21        3.60     15.10 o
  -6   5  11      148.50      152.42      5.93 o
  -5   5  11        3.29        2.02      2.13 o
  -4   5  11       80.11       71.07      8.41 o
  -3   5  11       37.21       39.67      2.64 o
  -2   5  11      188.02      182.30     12.03 o
  -1   5  11      111.78      120.37      6.88 o
   0   5  11       54.83       44.96     10.01 o
   1   5  11       45.33       44.06      2.52 o
   2   5  11       12.97       12.61      3.00 o
   3   5  11      195.20      165.26      6.16 o
   4   5  11      232.94      224.86      9.63 o
   5   5  11       15.84       24.73     16.84 o
   6   5  11       19.87       40.27     17.19 o
   7   5  11        6.12        1.88     18.94 o
   8   5  11       19.86       11.12     21.87 o
 -14   6  11        0.77        4.49     11.55 o
 -13   6  11        1.17       16.66     11.55 o
 -12   6  11       18.87       34.11      8.21 o
 -11   6  11        9.89       21.10     10.95 o
 -10   6  11        0.19       17.21      7.13 o
  -9   6  11      208.17      187.91      9.47 o
  -8   6  11       44.71       24.78     10.50 o
  -7   6  11      158.94      140.16      8.69 o
  -6   6  11      139.45      145.45      4.34 o
  -5   6  11      106.95       96.37      4.23 o
  -4   6  11      112.10      114.42      4.73 o
  -3   6  11      180.99      167.56      4.99 o
  -2   6  11      952.50      976.90     14.85 o
  -1   6  11       43.53       30.75      5.88 o
   0   6  11      159.35      145.07      8.93 o
   1   6  11        0.69        2.97      3.18 o
   2   6  11      185.32      168.60      6.33 o
   3   6  11       31.43       32.74     20.40 o
   4   6  11        0.19      -22.84     15.22 o
   5   6  11       33.57       60.96     22.57 o
   6   6  11       11.81      -15.26     15.32 o
   7   6  11        7.03       32.74     24.47 o
   8   6  11       11.16       17.54     20.31 o
 -14   7  11       17.43       33.37     17.10 o
 -13   7  11        0.01       -6.11     11.66 o
 -12   7  11        7.28       41.89     15.22 o
 -11   7  11       62.30       72.73     19.39 o
 -10   7  11       60.78       72.31      9.25 o
  -9   7  11       14.29       31.88      9.44 o
  -8   7  11        4.63        6.00     10.50 o
  -7   7  11       41.90       33.58      7.02 o
  -6   7  11       66.51       75.74     19.55 o
  -5   7  11      266.92      283.03     12.81 o
  -4   7  11        1.67        1.70      5.33 o
  -3   7  11      152.09      144.32      5.67 o
  -2   7  11        7.14       23.08     14.05 o
  -1   7  11      225.78      229.12     14.99 o
   0   7  11        9.97       14.17      8.45 o
   1   7  11      104.62       72.92     15.83 o
   2   7  11        6.97        0.32     17.70 o
   3   7  11        0.22       -0.64     12.46 o
   4   7  11       31.19      438.07     83.59 o
   5   7  11       92.70       96.15     20.28 o
   6   7  11        5.14       53.17     21.83 o
   7   7  11        0.03       13.60     19.07 o
 -12   8  11        6.09       30.54     17.73 o
 -11   8  11        1.84       14.88      8.36 o
 -10   8  11        5.49        3.83      8.55 o
  -9   8  11        3.45       21.08      9.61 o
  -8   8  11        3.45       23.05     12.68 o
  -7   8  11        0.00       14.49     10.34 o
  -6   8  11       18.60       24.41     10.21 o
  -5   8  11        0.08      -10.71      9.72 o
  -4   8  11        3.02       11.47      5.06 o
  -3   8  11       31.43       23.69      7.66 o
  -2   8  11       10.31        7.78      6.66 o
  -1   8  11       65.07       76.00      9.31 o
   0   8  11        6.93       -1.27     12.97 o
   1   8  11        0.40        7.95     16.88 o
   2   8  11        5.38       14.56     18.08 o
   3   8  11       27.87       40.97     20.09 o
   4   8  11       11.32       10.77     23.52 o
   5   8  11       19.45       44.21     35.09 o
   6   8  11        2.69      -36.66     24.44 o
 -11   9  11       21.03       42.81     16.56 o
 -10   9  11        7.53        8.55     10.11 o
  -9   9  11        0.84        7.63     11.44 o
  -8   9  11       57.92       78.51     13.25 o
  -7   9  11      157.30      144.41     15.42 o
  -6   9  11       86.35       74.15     14.43 o
  -5   9  11       18.14       36.96     14.75 o
  -4   9  11       72.38       58.48     14.72 o
  -3   9  11       22.65       22.31      7.09 o
  -2   9  11       13.92       25.11     10.55 o
  -1   9  11       58.87       69.61     13.38 o
   0   9  11       11.43       23.87     16.56 o
   1   9  11       67.67       78.51     14.53 o
   2   9  11       13.19       13.35     22.95 o
   3   9  11       49.76       33.79     20.95 o
   4   9  11        5.75       26.00     25.08 o
  -9  10  11       11.03       18.15     18.85 o
  -8  10  11       73.78       76.63     11.86 o
  -7  10  11       92.19      123.36     17.04 o
  -6  10  11       21.34        2.51     22.12 o
  -5  10  11        0.76       26.35     15.00 o
  -4  10  11       13.65       22.50     13.70 o
  -3  10  11       19.98       20.02     12.46 o
  -2  10  11       71.27      102.54     22.38 o
  -1  10  11        2.83       24.22     10.52 o
   0  10  11       69.60       67.83     10.87 o
   1  10  11        0.11        2.51     14.27 o
   2  10  11        2.53        9.50     14.97 o
   3  10  11        8.30       38.04     22.88 o
  -6  11  11        0.66       19.39     15.54 o
  -5  11  11        0.21       11.47     25.71 o
  -4  11  11        1.08      -10.17     14.33 o
  -3  11  11        0.03        9.19     18.37 o
  -2  11  11       20.32       22.50     13.03 o
  -1  11  11       17.87       32.96     13.70 o
 -16   0  12        7.37       13.35     11.73 o
 -15   0  12       17.73       17.86     11.44 o
 -14   0  12       23.46        5.37      6.04 o
 -13   0  12       18.19        4.74      6.36 o
 -12   0  12      759.18      755.43     20.58 o
 -11   0  12       60.95       52.64      5.44 o
 -10   0  12       61.40       67.26      7.02 o
  -9   0  12      487.62      471.83     13.17 o
  -8   0  12       11.44        6.67      3.50 o
  -7   0  12      569.11      598.84     13.97 o
  -6   0  12      629.61      628.98     14.32 o
  -5   0  12      224.75      258.69      6.30 o
  -4   0  12      611.36      681.97     11.17 o
  -3   0  12       17.12       12.97      4.10 o
  -2   0  12      668.80      666.27     13.81 o
  -1   0  12        4.05       -1.59      3.85 o
   0   0  12       14.53       26.35      6.04 o
   1   0  12        2.28       -2.26      3.85 o
   2   0  12      315.93      293.04      9.76 o
   3   0  12        1.03        8.55      4.48 o
   4   0  12        2.60        3.85      4.13 o
   5   0  12      449.23      413.99     14.50 o
   6   0  12        1.23       10.52      6.36 o
   7   0  12        9.44       43.73     23.58 o
   8   0  12       18.92       64.07     17.42 o
   9   0  12        4.36       17.86     15.22 o
 -16   1  12        0.08       -1.01      9.18 o
 -15   1  12       72.65       90.52     11.41 o
 -14   1  12      390.06      364.98     29.17 o
 -13   1  12      211.51      228.36      7.21 o
 -12   1  12      195.55      182.65      6.82 o
 -11   1  12       71.23       75.74      6.25 o
 -10   1  12      170.60      173.13      5.98 o
  -9   1  12      257.76      271.82      9.09 o
  -8   1  12     1689.43     1724.33     21.94 o
  -7   1  12      665.47      761.40     11.08 o
  -6   1  12      691.17      671.80      9.75 o
  -5   1  12        2.12        7.08      2.34 o
  -4   1  12        3.57        3.46      2.70 o
  -3   1  12      339.21      336.17     15.73 o
  -2   1  12       48.77       68.21      2.82 o
  -1   1  12      229.05      262.04      6.01 o
   0   1  12       79.05       99.32      4.07 o
   1   1  12        2.76       -0.06      6.20 o
   2   1  12        3.90        6.32      2.22 o
   3   1  12       20.12       22.04      3.67 o
   4   1  12       61.24       59.78      4.75 o
   5   1  12       96.85       96.93      9.54 o
   6   1  12       73.29       77.28     11.75 o
   7   1  12        9.05       -5.30     11.34 o
   8   1  12        7.42       13.32     12.77 o
   9   1  12       18.35       12.63     15.61 o
 -16   2  12        1.69       -3.18      8.41 o
 -15   2  12        0.61       18.87     14.43 o
 -14   2  12      204.18      211.10      9.30 o
 -13   2  12       96.73      111.72      7.14 o
 -12   2  12       38.29       38.36      4.64 o
 -11   2  12       95.75       83.58      4.46 o
 -10   2  12      202.35      198.36      5.78 o
  -9   2  12      382.43      352.43      7.68 o
  -8   2  12      302.32      320.86      5.52 o
  -7   2  12      409.53      404.68      6.72 o
  -6   2  12     1082.25     1098.68     32.02 o
  -5   2  12        1.53        3.22      2.54 o
  -4   2  12      433.08      523.18      7.50 o
  -3   2  12       59.27       59.32      3.24 o
  -2   2  12       51.57       67.99      9.04 o
  -1   2  12       57.13       60.91      4.70 o
   0   2  12        1.55        7.15      5.06 o
   1   2  12      161.54      158.36      5.09 o
   2   2  12      359.26      397.80      9.02 o
   3   2  12      193.54      187.69     12.41 o
   4   2  12      160.79      150.83      7.13 o
   5   2  12       10.92       10.61      6.01 o
   6   2  12      112.98      118.97     11.65 o
   7   2  12       39.64       57.10     16.34 o
   8   2  12       14.34       23.67     14.58 o
   9   2  12        3.48       -5.28     14.96 o
 -16   3  12        0.01        9.85     15.89 o
 -15   3  12        0.70        0.76      9.32 o
 -14   3  12        8.46       18.93      8.13 o
 -13   3  12       37.50       53.05     10.46 o
 -12   3  12        8.95        9.86      6.05 o
 -11   3  12        5.65        2.26      5.28 o
 -10   3  12      633.61      614.52     11.04 o
  -9   3  12       77.06       78.72      2.67 o
  -8   3  12      183.71      193.74      4.03 o
  -7   3  12       89.46       92.75      6.53 o
  -6   3  12       14.39       12.86      2.74 o
  -5   3  12      104.32      106.56      8.28 o
  -4   3  12      514.49      502.72      7.98 o
  -3   3  12      741.75      722.68     12.21 o
  -2   3  12        2.70       -1.59      3.17 o
  -1   3  12       22.51       29.29     12.27 o
   0   3  12       56.29       61.53      5.39 o
   1   3  12      104.34       99.43     14.57 o
   2   3  12      231.08      209.74      6.36 o
   3   3  12      829.03      820.56     22.34 o
   4   3  12      212.25      178.71      8.56 o
   5   3  12        2.08        4.25     10.15 o
   6   3  12        0.00       32.96     17.38 o
   7   3  12       14.43       21.04     11.60 o
   8   3  12        0.67       -1.60     12.73 o
   9   3  12       14.80        4.66     12.28 o
 -16   4  12        8.28       11.76     11.60 o
 -15   4  12        2.52       -0.59      9.88 o
 -14   4  12        0.41        8.91     11.74 o
 -13   4  12        2.15        7.46     14.13 o
 -12   4  12       61.42       67.09      9.87 o
 -11   4  12       29.60       37.82      7.17 o
 -10   4  12      109.73       99.90      8.04 o
  -9   4  12      681.10      673.87     16.80 o
  -8   4  12      714.05      722.82     14.17 o
  -7   4  12      165.05      142.33      4.49 o
  -6   4  12        5.89        6.03      3.00 o
  -5   4  12       10.48       18.22      2.62 o
  -4   4  12      154.57      147.11      4.13 o
  -3   4  12      180.48      202.11      6.43 o
  -2   4  12      124.61      136.31      4.98 o
  -1   4  12        4.12        5.36      4.06 o
   0   4  12       15.94       11.94      3.64 o
   1   4  12       60.99       67.94      6.22 o
   2   4  12       16.13       17.99      4.28 o
   3   4  12      570.90      532.06     17.39 o
   4   4  12      645.61      576.23     31.68 o
   5   4  12       20.86       51.87     31.85 o
   6   4  12       26.01       -2.86     19.74 o
   7   4  12        2.02      -11.73     19.42 o
   8   4  12        0.03       28.99     20.34 o
 -15   5  12        3.49        7.58     13.28 o
 -14   5  12        1.87       19.52     11.82 o
 -13   5  12        0.07       -0.56      8.50 o
 -12   5  12       14.10       25.01     23.07 o
 -11   5  12       24.04       17.83      7.93 o
 -10   5  12      185.61      179.22     18.10 o
  -9   5  12      323.61      341.07     23.13 o
  -8   5  12       67.21       44.43      6.49 o
  -7   5  12        1.20        7.88      4.71 o
  -6   5  12        0.93        1.40      2.70 o
  -5   5  12        1.04       -0.14      3.35 o
  -4   5  12       82.03       73.74      3.74 o
  -3   5  12        6.01        4.94      2.84 o
  -2   5  12      792.93      739.78     15.42 o
  -1   5  12      132.59      131.36      6.57 o
   0   5  12        8.85        4.94      6.21 o
   1   5  12       25.75       19.99      5.55 o
   2   5  12      111.86      118.53     21.60 o
   3   5  12       50.35       69.03     13.92 o
   4   5  12       49.56       70.81     17.42 o
   5   5  12       60.71       63.50     19.04 o
   6   5  12        2.19       23.52     28.54 o
   7   5  12       12.13        6.96     25.39 o
   8   5  12       57.69       98.97     35.47 o
 -14   6  12        0.01        0.14     11.24 o
 -13   6  12       72.47      121.19     44.01 o
 -12   6  12        4.13       -6.77      8.65 o
 -11   6  12      207.03      234.58     11.53 o
 -10   6  12      119.84      125.66      9.38 o
  -9   6  12      139.13      131.34      8.98 o
  -8   6  12        0.42        2.70      6.37 o
  -7   6  12        0.08        8.70      9.73 o
  -6   6  12        1.08       -5.11     10.19 o
  -5   6  12        0.36        4.17      2.90 o
  -4   6  12        1.40        5.40      2.92 o
  -3   6  12      994.11      949.70     14.82 o
  -2   6  12      212.42      226.18     11.76 o
  -1   6  12      189.81      174.16     11.06 o
   0   6  12       78.83       89.25     14.61 o
   1   6  12       54.22       41.45      8.55 o
   2   6  12      165.13      159.02      8.90 o
   3   6  12       48.48       41.64     19.80 o
   4   6  12        0.06       17.54     23.90 o
   5   6  12        0.46       -3.85     16.91 o
   6   6  12        0.00      -13.35     26.98 o
   7   6  12        0.54       15.95     22.34 o
 -13   7  12       98.28      128.39     15.63 o
 -12   7  12       10.18       22.02     10.01 o
 -11   7  12        0.39        9.86     11.62 o
 -10   7  12        1.59        1.05     13.01 o
  -9   7  12       36.86       36.23      9.40 o
  -8   7  12        5.35       14.37     11.79 o
  -7   7  12        0.18        3.34      7.84 o
  -6   7  12       15.44       24.73      7.34 o
  -5   7  12        8.58        4.41     11.11 o
  -4   7  12       72.22       77.68      8.84 o
  -3   7  12       66.29       58.11      5.65 o
  -2   7  12      103.09       89.41      6.69 o
  -1   7  12      228.66      250.49     12.17 o
   0   7  12       82.05       88.02     10.57 o
   1   7  12       28.25       31.32     15.68 o
   2   7  12       69.58      104.00     16.37 o
   3   7  12       98.73      101.11     24.03 o
   4   7  12        0.27       14.56     16.46 o
   5   7  12       41.85       73.83     20.21 o
   6   7  12        1.54        3.18     28.92 o
 -12   8  12        2.02        7.34     11.73 o
 -11   8  12      109.78      124.08     37.82 o
 -10   8  12       15.61       36.73     10.39 o
  -9   8  12       41.21       42.40      9.30 o
  -8   8  12       80.26       88.00     12.62 o
  -7   8  12       71.49       61.42     10.77 o
  -6   8  12        6.56        7.17      8.21 o
  -5   8  12       58.01       58.48      9.62 o
  -4   8  12       15.20        7.81      5.28 o
  -3   8  12        3.01        6.08     13.03 o
  -2   8  12        1.10        8.48      8.61 o
  -1   8  12      123.73      125.02      8.68 o
   0   8  12      256.49      291.78     26.20 o
   1   8  12       15.01       83.97     23.84 o
   2   8  12       22.17       -3.85     21.68 o
   3   8  12       58.89       58.23     17.67 o
   4   8  12       36.40       30.54     19.10 o
   5   8  12        3.95       25.81     25.17 o
 -11   9  12        5.97       10.17     17.19 o
 -10   9  12        9.29       -5.37     11.06 o
  -9   9  12        0.02        2.73      5.86 o
  -8   9  12        3.45       26.12     17.81 o
  -7   9  12       31.42       26.79      9.47 o
  -6   9  12       44.39      100.81     78.39 o
  -5   9  12        1.97        5.46      8.98 o
  -4   9  12        2.39        4.42     11.41 o
  -3   9  12        1.52        8.55      6.99 o
  -2   9  12       20.59       18.75      8.96 o
  -1   9  12        0.49        6.96     14.59 o
   0   9  12        1.37        0.00      3.18 o
   1   9  12       30.84       17.10     13.73 o
   2   9  12       20.73       45.42     16.81 o
   3   9  12        0.23        9.85     15.54 o
   4   9  12        6.02        2.26     25.84 o
  -9  10  12       23.29        9.85     14.87 o
  -8  10  12       30.21        9.19     11.12 o
  -7  10  12        0.07       17.10     17.10 o
  -6  10  12        0.01       26.35     22.15 o
  -5  10  12        0.70       12.97     13.98 o
  -4  10  12        8.84       83.30     16.91 o
  -3  10  12       29.70        0.32     11.25 o
  -2  10  12        6.66       30.16     14.30 o
  -1  10  12        3.49       13.35      8.20 o
   0  10  12       11.35       16.53     10.87 o
   1  10  12        7.85        9.50     14.30 o
   2  10  12        5.58        5.05     16.18 o
  -5  11  12        3.85      -18.75     25.17 o
  -4  11  12        3.38       27.27     14.91 o
  -3  11  12        3.76       61.53     21.80 o
  -2  11  12       14.86        1.59     24.25 o
 -16   1  13       14.56       25.95     12.11 o
 -15   1  13        0.56       11.27      9.25 o
 -14   1  13      129.67      119.86      8.38 o
 -13   1  13       38.14       39.36      5.94 o
 -12   1  13       12.49       25.29      6.34 o
 -11   1  13       86.36       80.29      9.33 o
 -10   1  13      136.96      146.09      9.44 o
  -9   1  13      240.73      256.13      6.01 o
  -8   1  13      342.79      335.86      6.42 o
  -7   1  13      182.26      183.02      4.63 o
  -6   1  13      508.03      552.76      8.83 o
  -5   1  13       32.15       31.71      2.40 o
  -4   1  13        8.11        9.71      3.02 o
  -3   1  13      474.63      481.65      7.45 o
  -2   1  13      184.87      217.47      4.93 o
  -1   1  13       49.34       39.46      2.10 o
   0   1  13      339.72      325.64      6.62 o
   1   1  13        6.36        4.84      2.87 o
   2   1  13       87.44       87.87      4.29 o
   3   1  13       46.21       46.13      3.71 o
   4   1  13        0.47        3.80      6.96 o
   5   1  13      132.10      130.08      8.07 o
   6   1  13       24.59       19.80     11.75 o
   7   1  13        4.87       27.23     30.00 o
   8   1  13        4.71       23.88     13.63 o
 -16   2  13       10.48       19.15      7.45 o
 -15   2  13        0.02        9.40      7.13 o
 -14   2  13        8.53        0.49     11.60 o
 -13   2  13       58.75       62.18      6.93 o
 -12   2  13       65.02       65.99      4.37 o
 -11   2  13       37.44       43.15      5.64 o
 -10   2  13       69.27       59.06      5.56 o
  -9   2  13       65.35       61.40      3.41 o
  -8   2  13        4.93        6.78      2.83 o
  -7   2  13       68.41       68.46      3.37 o
  -6   2  13        7.32        6.53      2.66 o
  -5   2  13       75.50       80.84      3.23 o
  -4   2  13      163.42      179.84      9.60 o
  -3   2  13      278.00      292.56      7.03 o
  -2   2  13       37.56       48.18      4.35 o
  -1   2  13      213.62      202.69      8.89 o
   0   2  13        4.71       -0.63      8.26 o
   1   2  13     1131.88     1063.76     18.52 o
   2   2  13        5.40        3.43      3.12 o
   3   2  13       12.99       15.17      6.69 o
   4   2  13      130.10      135.51     10.86 o
   5   2  13        0.44       10.18     11.94 o
   6   2  13       61.04       62.84     15.54 o
   7   2  13       43.88       45.44     14.84 o
   8   2  13        1.29       -3.69     13.79 o
 -16   3  13       77.96       64.33     11.35 o
 -15   3  13      131.63      121.19     10.14 o
 -14   3  13       41.51       57.01      9.87 o
 -13   3  13       14.21       -0.07      6.50 o
 -12   3  13      202.13      205.77      8.85 o
 -11   3  13      246.61      250.94      8.36 o
 -10   3  13      199.37      205.70      7.22 o
  -9   3  13      250.78      222.96     14.04 o
  -8   3  13       24.78       34.73      2.67 o
  -7   3  13      330.48      379.48      8.30 o
  -6   3  13        7.61        3.02      2.27 o
  -5   3  13       12.96       18.59      5.55 o
  -4   3  13      880.76      862.16     13.34 o
  -3   3  13      105.80      114.29      6.31 o
  -2   3  13        0.31        4.89      3.53 o
  -1   3  13        1.00        0.87      8.09 o
   0   3  13        2.41        9.20      4.89 o
   1   3  13        0.24       -0.67     11.11 o
   2   3  13        9.70       16.16      4.36 o
   3   3  13       41.31       34.68      9.31 o
   4   3  13      346.90      287.30    201.13 o
   5   3  13       48.47        2.51     14.87 o
   6   3  13        2.48        2.87     13.49 o
   7   3  13        3.98       12.53     14.00 o
   8   3  13       20.67       14.46     11.77 o
 -16   4  13       21.37       41.47     14.59 o
 -15   4  13       37.40       34.50     14.97 o
 -14   4  13       33.24       34.81      7.67 o
 -13   4  13       26.04       20.56      8.23 o
 -12   4  13       96.03      120.66      8.50 o
 -11   4  13        1.92        5.64      7.30 o
 -10   4  13      129.92      108.74      8.04 o
  -9   4  13       42.22       41.75      6.19 o
  -8   4  13       26.30       26.49      4.10 o
  -7   4  13       49.05       52.02      5.45 o
  -6   4  13      103.22       98.98      4.27 o
  -5   4  13       60.06       68.22      6.21 o
  -4   4  13      155.22      138.45      4.58 o
  -3   4  13      192.14      197.95      7.27 o
  -2   4  13       39.85       43.13      4.23 o
  -1   4  13      102.54       91.63      5.91 o
   0   4  13        3.69        7.00      4.79 o
   1   4  13      108.93      116.43     22.35 o
   2   4  13        2.68        4.24     10.17 o
   3   4  13      393.12      387.29     46.17 o
   4   4  13       42.68       63.79     25.05 o
   5   4  13       23.20        0.95     17.86 o
   6   4  13        6.66       11.47     20.40 o
   7   4  13        0.13       72.91     30.45 o
   8   4  13       27.43       49.84     23.17 o
 -15   5  13       26.16       30.88     12.26 o
 -14   5  13       87.02       94.47     10.62 o
 -13   5  13       54.50       59.53      8.88 o
 -12   5  13        1.49       -5.71      7.18 o
 -11   5  13      129.33      124.94     17.93 o
 -10   5  13        0.68        9.58     11.44 o
  -9   5  13      150.54      138.54      8.66 o
  -8   5  13      102.53       80.07      8.21 o
  -7   5  13       32.58       29.81      2.94 o
  -6   5  13       30.02       37.77      6.32 o
  -5   5  13      181.27      179.06     18.34 o
  -4   5  13      222.84      214.75      6.23 o
  -3   5  13      447.45      434.03     10.75 o
  -2   5  13      565.27      541.62     16.67 o
  -1   5  13       16.38       21.15      5.56 o
   0   5  13      337.70      343.26     11.75 o
   1   5  13       27.64       33.21      9.55 o
   2   5  13       21.74       15.33      7.48 o
   3   5  13      185.97      226.97     19.87 o
   4   5  13       90.21       56.61     15.57 o
   5   5  13       31.72      -22.82     24.70 o
   6   5  13        9.48      -21.64     20.09 o
   7   5  13        1.96       -6.96     23.42 o
 -14   6  13       46.35       59.63     18.67 o
 -13   6  13        1.96       13.87      9.84 o
 -12   6  13       22.93       19.67      9.18 o
 -11   6  13        0.60      -12.97     19.43 o
 -10   6  13       29.55       51.33      8.63 o
  -9   6  13        0.05       -9.50      6.63 o
  -8   6  13       10.35       21.70      8.94 o
  -7   6  13       14.43       27.61      7.91 o
  -6   6  13        4.34       -0.75      2.36 o
  -5   6  13        7.83       18.74      9.58 o
  -4   6  13      132.59      139.98      6.46 o
  -3   6  13      913.51      823.30     13.45 o
  -2   6  13       42.83       50.63      7.40 o
  -1   6  13        0.42        1.47      6.45 o
   0   6  13        3.14       12.99     15.24 o
   1   6  13       21.85       14.03      6.84 o
   2   6  13       24.18       26.73     14.56 o
   3   6  13        3.46       -2.51     14.52 o
   4   6  13       40.39       46.37     18.21 o
   5   6  13        2.18       41.89     16.15 o
   6   6  13        0.01      -24.17     16.11 o
 -13   7  13       46.25       64.17     13.21 o
 -12   7  13        6.38        6.74      9.42 o
 -11   7  13       88.01       95.17     16.02 o
 -10   7  13        1.42        7.50      7.63 o
  -9   7  13      137.46      139.01     26.94 o
  -8   7  13       13.06       19.79     13.19 o
  -7   7  13       24.49       32.22      7.79 o
  -6   7  13        0.69        3.10      9.20 o
  -5   7  13      117.98      127.46      6.82 o
  -4   7  13       21.75       21.88      6.32 o
  -3   7  13        6.87       21.88      6.96 o
  -2   7  13       51.96       38.95      8.58 o
  -1   7  13       21.50        4.00     17.94 o
   0   7  13      130.24      133.74     10.09 o
   1   7  13       15.04       23.52     14.87 o
   2   7  13       36.25       26.73     15.67 o
   3   7  13        8.54       -8.55     13.35 o
   4   7  13        2.13      -20.02     15.64 o
   5   7  13        0.30       49.33     28.29 o
 -12   8  13        6.65       19.35     11.32 o
 -11   8  13       18.20       20.04     10.25 o
 -10   8  13        0.33        2.81     18.45 o
  -9   8  13       73.46       88.05     20.20 o
  -8   8  13       13.68       20.56      8.06 o
  -7   8  13       11.92        6.09      9.39 o
  -6   8  13        1.35        7.78      8.87 o
  -5   8  13        3.33        5.77     15.53 o
  -4   8  13        3.79        8.11      5.52 o
  -3   8  13        0.08        7.33      6.83 o
  -2   8  13        0.04       -2.59      7.55 o
  -1   8  13       48.21       60.38      7.01 o
   0   8  13        0.48      -11.47     18.47 o
   1   8  13        1.21       -6.67     14.65 o
   2   8  13        4.93       12.33     16.53 o
   3   8  13        4.07       -0.95     15.00 o
   4   8  13        7.68       20.98     26.95 o
 -11   9  13        1.34        3.32     12.26 o
 -10   9  13       39.47       55.94     10.02 o
  -9   9  13        0.18       -1.74     10.10 o
  -8   9  13        1.41        0.61      9.46 o
  -7   9  13        2.86        5.50     11.35 o
  -6   9  13        2.47        8.04      9.75 o
  -5   9  13        5.67       17.77      8.73 o
  -4   9  13       16.89       11.44      9.06 o
  -3   9  13       17.66       27.12      7.68 o
  -2   9  13        0.58        4.13      9.57 o
  -1   9  13        1.21       12.33      9.76 o
   0   9  13        1.50       -5.05     12.33 o
   1   9  13        0.05       -6.32     19.36 o
   2   9  13        0.20        1.59     22.66 o
   3   9  13       14.72       24.38     20.09 o
  -9  10  13        1.23        2.26     14.05 o
  -8  10  13       33.10       19.71     13.60 o
  -7  10  13        5.90       32.96     16.59 o
  -6  10  13       38.61        7.95     29.84 o
  -5  10  13        0.26       19.07     16.49 o
  -4  10  13       50.00       54.73     14.53 o
  -3  10  13       30.09       46.63     15.83 o
  -2  10  13        0.28       14.56     14.97 o
  -1  10  13        3.08       36.96     14.30 o
   0  10  13        0.48        8.87     15.51 o
   1  10  13        0.00       -9.19     17.73 o
 -16   0  14        0.04       -1.59     13.41 o
 -15   0  14       19.22       11.73     12.08 o
 -14   0  14      158.99      177.85      8.55 o
 -13   0  14       52.21       70.21      8.36 o
 -12   0  14       77.89       62.65      7.06 o
 -11   0  14       73.60       48.35      5.94 o
 -10   0  14      962.13      991.35     23.58 o
  -9   0  14       36.37       33.79      5.40 o
  -8   0  14      100.16       96.16      6.64 o
  -7   0  14      495.66      504.96     10.43 o
  -6   0  14       26.60       18.15      3.81 o
  -5   0  14      407.59      396.81      9.22 o
  -4   0  14        4.23        3.85      3.50 o
  -3   0  14       88.52       85.28      5.59 o
  -2   0  14        0.52       -2.26      3.21 o
  -1   0  14      559.44      555.07     12.60 o
   0   0  14      550.24      571.99     17.05 o
   1   0  14        4.86        8.87      4.77 o
   2   0  14      124.25      128.99      6.07 o
   3   0  14       39.38       36.30      8.80 o
   4   0  14      428.30      368.16     14.37 o
   5   0  14        8.89       21.99      7.02 o
   6   0  14       19.52        9.85     14.87 o
   7   0  14       99.82      160.23     24.82 o
   8   0  14        0.00      -19.07     26.32 o
 -16   1  14        4.43       22.27      9.50 o
 -15   1  14       14.47       14.05      5.77 o
 -14   1  14       12.01       24.87      5.92 o
 -13   1  14        2.83        4.00      6.80 o
 -12   1  14      224.65      249.86      8.47 o
 -11   1  14      463.45      437.56      9.50 o
 -10   1  14      241.82      224.87      6.05 o
  -9   1  14       19.12       16.19      4.94 o
  -8   1  14       18.04       22.36      2.90 o
  -7   1  14       59.46       72.86      3.51 o
  -6   1  14      183.65      217.91     13.37 o
  -5   1  14      515.57      478.70     12.87 o
  -4   1  14      168.53      174.94      4.53 o
  -3   1  14      115.26      122.93      3.80 o
  -2   1  14      948.51      940.97     14.96 o
  -1   1  14       35.15       44.56      5.56 o
   0   1  14       88.77       85.54      4.53 o
   1   1  14     1025.62     1008.11     16.31 o
   2   1  14      308.53      293.02      7.54 o
   3   1  14      268.28      228.39     10.48 o
   4   1  14       35.63       24.46      5.49 o
   5   1  14       26.53       12.03      7.52 o
   6   1  14        1.53       12.50     12.09 o
   7   1  14        7.34       31.41     16.75 o
   8   1  14       30.23       44.39     12.56 o
 -16   2  14        0.00       10.60     12.08 o
 -15   2  14        1.69        8.73      6.80 o
 -14   2  14       50.33       35.35      8.04 o
 -13   2  14       31.17       38.62      6.13 o
 -12   2  14       80.25       72.21      7.76 o
 -11   2  14       89.12       99.22      5.86 o
 -10   2  14      220.23      213.64     14.53 o
  -9   2  14        7.49        5.40      3.18 o
  -8   2  14       41.88       27.70      4.89 o
  -7   2  14       11.01       16.41      3.18 o
  -6   2  14      167.61      186.17      5.58 o
  -5   2  14       63.71       53.83      8.34 o
  -4   2  14       49.55       54.51      6.63 o
  -3   2  14       73.68       61.68      4.36 o
  -2   2  14      245.45      234.88     29.49 o
  -1   2  14       42.43       42.94      6.28 o
   0   2  14       25.39       32.47      6.22 o
   1   2  14        7.29        6.53      6.18 o
   2   2  14      270.31      268.07     11.12 o
   3   2  14       42.59       54.23     12.43 o
   4   2  14      248.21      227.26     12.41 o
   5   2  14       13.52       14.86     11.49 o
   6   2  14        4.70       12.38     15.45 o
   7   2  14        2.05       14.85     14.27 o
   8   2  14       10.61       32.15     14.62 o
 -16   3  14       60.66       64.21     34.64 o
 -15   3  14      124.39      141.38     22.85 o
 -14   3  14       14.32       17.96      6.76 o
 -13   3  14        1.52       -1.49      7.60 o
 -12   3  14      161.82      164.51     15.86 o
 -11   3  14      246.59      247.84     13.16 o
 -10   3  14       21.43       26.50      9.52 o
  -9   3  14      102.69       97.98      4.33 o
  -8   3  14        7.68       11.23      3.35 o
  -7   3  14       24.80       23.03      3.77 o
  -6   3  14        0.04        6.16      2.56 o
  -5   3  14      126.06      124.30      4.48 o
  -4   3  14     1093.61     1048.06     17.74 o
  -3   3  14      412.61      413.09     16.30 o
  -2   3  14      525.94      526.10     13.15 o
  -1   3  14       52.00       40.44      4.54 o
   0   3  14      240.43      243.43     10.40 o
   1   3  14       59.42       62.51      6.93 o
   2   3  14      428.29      364.38     13.47 o
   3   3  14      416.01      402.67     25.28 o
   4   3  14        5.36      -38.66     25.78 o
   5   3  14        0.53        7.34     21.93 o
   6   3  14       98.81       96.85     21.39 o
   7   3  14        8.93       13.60     23.17 o
 -16   4  14        2.65       18.89     28.89 o
 -15   4  14       58.02       71.07     27.30 o
 -14   4  14        0.04       16.37     12.92 o
 -13   4  14       60.50       72.97      8.93 o
 -12   4  14      235.42      249.69     17.79 o
 -11   4  14        2.07       -7.68      7.55 o
 -10   4  14      304.59      287.69     10.91 o
  -9   4  14       29.69       21.31      8.57 o
  -8   4  14       43.84       42.82      5.21 o
  -7   4  14       10.06       13.78      5.40 o
  -6   4  14       87.85       95.95      7.33 o
  -5   4  14      248.11      252.52      5.67 o
  -4   4  14      480.12      505.21     13.68 o
  -3   4  14      225.14      226.39     13.99 o
  -2   4  14       67.08       78.10      7.21 o
  -1   4  14      390.84      373.27     21.21 o
   0   4  14       84.11       75.97      7.91 o
   1   4  14        3.94       12.70     16.10 o
   2   4  14        7.21        8.40      5.58 o
   3   4  14      395.48      425.63     27.95 o
   4   4  14       17.62       16.53     17.83 o
   5   4  14       12.14        4.42     18.08 o
   6   4  14       25.35        7.34     16.91 o
   7   4  14       15.77       31.15     17.70 o
 -15   5  14       31.90       44.17     13.87 o
 -14   5  14       31.54       42.66     10.07 o
 -13   5  14       10.54       28.16      9.92 o
 -12   5  14        7.83        8.90      8.33 o
 -11   5  14        1.68      -11.94      8.31 o
 -10   5  14      113.95      108.69     14.67 o
  -9   5  14       38.83       33.11     12.41 o
  -8   5  14       59.83       69.59     10.76 o
  -7   5  14       33.69       37.81     33.80 o
  -6   5  14        2.53        4.10      2.71 o
  -5   5  14       77.56       75.67      7.41 o
  -4   5  14        0.76       -1.52      2.74 o
  -3   5  14      145.73      154.09      7.97 o
  -2   5  14      130.58      147.83      9.57 o
  -1   5  14      115.17      106.27      9.16 o
   0   5  14       56.61       52.50      8.39 o
   1   5  14        8.67        4.75      6.08 o
   2   5  14       30.28       25.11     19.64 o
   3   5  14       17.81       62.10     43.54 o
   4   5  14       19.84       69.60     22.92 o
   5   5  14        5.52        0.95     15.95 o
   6   5  14       13.22       42.59     20.69 o
 -14   6  14        3.66        8.81     24.44 o
 -13   6  14        1.67       21.86     10.83 o
 -12   6  14        3.55       -6.35      9.72 o
 -11   6  14       76.05       98.81     10.26 o
 -10   6  14      108.45      149.99     39.68 o
  -9   6  14       72.14       58.82     10.11 o
  -8   6  14       22.09       20.68      6.79 o
  -7   6  14        0.03        9.73     15.70 o
  -6   6  14       47.39       56.31      4.44 o
  -5   6  14        9.60       19.89      6.15 o
  -4   6  14        0.89        4.15      5.85 o
  -3   6  14        7.08       10.35     13.81 o
  -2   6  14       82.30       67.13      7.19 o
  -1   6  14      381.80      347.42     14.08 o
   0   6  14        0.00        2.27     14.97 o
   1   6  14      308.87      362.18     28.20 o
   2   6  14      277.26      300.37     25.94 o
   3   6  14        0.66       39.16     20.09 o
   4   6  14        1.57       15.26     26.03 o
   5   6  14        0.78       28.22     18.18 o
   6   6  14        5.59       -2.86     19.07 o
 -13   7  14       14.42       23.71      9.44 o
 -12   7  14       17.35       30.81      9.88 o
 -11   7  14        2.49       11.42      9.07 o
 -10   7  14        0.10        4.72     11.14 o
  -9   7  14       54.64       64.86      9.76 o
  -8   7  14        0.03       -5.63      8.55 o
  -7   7  14        9.15       10.99     16.24 o
  -6   7  14       70.55       73.01      9.99 o
  -5   7  14      197.98      188.66      9.70 o
  -4   7  14        0.78       -8.70      5.80 o
  -3   7  14        0.00        3.72      5.68 o
  -2   7  14        5.13        9.07      7.72 o
  -1   7  14        0.25       13.01      9.66 o
   0   7  14        0.58       -4.73      8.53 o
   1   7  14       70.94       82.99     20.47 o
   2   7  14      162.01      177.37     23.27 o
   3   7  14        0.26       16.24     29.30 o
   4   7  14       11.05       21.33     30.80 o
 -12   8  14       13.36       14.92      9.33 o
 -11   8  14        3.51        8.71      9.46 o
 -10   8  14       18.37        9.81      9.48 o
  -9   8  14        2.26       13.81     19.64 o
  -8   8  14        7.55       18.72      9.82 o
  -7   8  14        8.35       19.24      9.23 o
  -6   8  14        0.33        5.05     34.36 o
  -5   8  14       15.64       18.35      9.36 o
  -4   8  14        9.02       16.12      6.64 o
  -3   8  14       94.49       97.94     12.04 o
  -2   8  14       37.87       54.25      8.67 o
  -1   8  14      188.96      200.10     11.69 o
   0   8  14        4.71       -1.88     14.21 o
   1   8  14        2.00       36.52     24.98 o
   2   8  14        0.46        3.50     21.61 o
   3   8  14       17.54        1.88     16.43 o
 -10   9  14       20.78       45.36     19.78 o
  -9   9  14        6.52       15.29      9.79 o
  -8   9  14        8.02       14.32      9.62 o
  -7   9  14        0.08       -2.38     10.62 o
  -6   9  14        7.75       27.68     11.00 o
  -5   9  14        9.28       34.37     10.97 o
  -4   9  14        3.61        6.04      9.95 o
  -3   9  14       14.77       18.02      8.40 o
  -2   9  14        2.88        2.51     11.09 o
  -1   9  14       10.29       25.11     12.33 o
   0   9  14       64.88       91.67     17.74 o
   1   9  14       50.63       43.73     14.40 o
   2   9  14        0.19      -11.73     13.06 o
  -8  10  14        9.22        5.72     14.30 o
  -7  10  14        0.12       23.87     19.32 o
  -6  10  14        0.25        8.87     21.23 o
  -5  10  14        8.07       30.54     18.53 o
  -4  10  14        0.79        6.67     15.95 o
  -3  10  14        4.82       -8.87     12.43 o
  -2  10  14       37.07       81.68     19.01 o
  -1  10  14        0.02       25.81     21.93 o
 -16   1  15        2.67        9.36      9.19 o
 -15   1  15        0.62        3.52     13.05 o
 -14   1  15       46.60       43.56      8.88 o
 -13   1  15        0.43        3.60      9.34 o
 -12   1  15        0.81        1.09      4.73 o
 -11   1  15        3.03       -4.28      6.52 o
 -10   1  15       62.95       60.91      4.18 o
  -9   1  15       11.68       12.64      3.21 o
  -8   1  15       12.76       12.11      3.02 o
  -7   1  15       19.00       15.81      2.91 o
  -6   1  15       16.96       19.68      2.53 o
  -5   1  15      124.80      142.04     10.46 o
  -4   1  15     1073.94     1073.21     23.37 o
  -3   1  15       95.39       88.50      3.71 o
  -2   1  15       64.53       71.71      3.18 o
  -1   1  15        0.69        5.67      2.88 o
   0   1  15       28.66       35.93      5.04 o
   1   1  15       93.86       92.40      9.55 o
   2   1  15      241.18      237.95     19.71 o
   3   1  15      128.97      135.87      7.88 o
   4   1  15        0.16        0.05      6.14 o
   5   1  15       35.73       40.44     14.37 o
   6   1  15       10.74       22.48     23.82 o
   7   1  15       13.50        5.98     13.46 o
 -16   2  15        1.40        3.06      8.88 o
 -15   2  15        3.50       11.22      7.86 o
 -14   2  15       80.28       88.43     10.98 o
 -13   2  15       88.37      103.99     10.22 o
 -12   2  15       24.62       13.68      5.13 o
 -11   2  15        7.32        7.95      4.01 o
 -10   2  15        3.23       -3.16      5.53 o
  -9   2  15      104.38      107.83      4.59 o
  -8   2  15        3.90        2.94      3.32 o
  -7   2  15       97.19       96.65     11.68 o
  -6   2  15       77.36       77.19      3.59 o
  -5   2  15       28.84       34.75      2.72 o
  -4   2  15      589.79      587.93     13.14 o
  -3   2  15       60.98       51.67      9.19 o
  -2   2  15      304.97      279.30      8.02 o
  -1   2  15      714.02      672.21     22.41 o
   0   2  15      267.33      274.87     28.60 o
   1   2  15        0.54        0.52      5.67 o
   2   2  15      137.90      155.57     15.13 o
   3   2  15      695.21      675.74     23.51 o
   4   2  15       26.61       29.23     21.50 o
   5   2  15        3.00       68.70     41.36 o
   6   2  15       69.44      103.54     16.20 o
   7   2  15       26.95       39.48     18.02 o
 -16   3  15        9.60       12.55      9.41 o
 -15   3  15       10.09       25.88     10.79 o
 -14   3  15        4.84        0.80      7.32 o
 -13   3  15        0.26        0.97      6.80 o
 -12   3  15        0.26        4.79     10.62 o
 -11   3  15       78.71       96.98      6.84 o
 -10   3  15      512.14      488.11     10.20 o
  -9   3  15       73.24       68.54      3.76 o
  -8   3  15      106.72       88.53      6.64 o
  -7   3  15      245.72      274.50      7.06 o
  -6   3  15       95.68       77.79      7.34 o
  -5   3  15       19.43       13.84      2.83 o
  -4   3  15      262.59      267.39      7.14 o
  -3   3  15       50.08       58.81      5.96 o
  -2   3  15        9.34       10.24      5.25 o
  -1   3  15      142.96      147.17      8.80 o
   0   3  15      341.38      328.36     13.27 o
   1   3  15      222.03      230.06     10.77 o
   2   3  15      126.06       93.82      7.48 o
   3   3  15       38.89       71.42     19.29 o
   4   3  15       13.63       28.03     20.02 o
   5   3  15       32.37       26.35     21.23 o
   6   3  15       19.03       22.82     22.15 o
   7   3  15       15.66       32.96     23.55 o
 -15   4  15       14.92       23.63     62.42 o
 -14   4  15        0.31       19.27     26.33 o
 -13   4  15        3.30       19.44      9.22 o
 -12   4  15        0.12       16.88      8.46 o
 -11   4  15        1.89        5.59      7.28 o
 -10   4  15        3.82       11.91      8.57 o
  -9   4  15        2.23        1.83      6.91 o
  -8   4  15       62.87       56.65      5.10 o
  -7   4  15       28.44       26.75      5.67 o
  -6   4  15        4.37       10.25      3.95 o
  -5   4  15       78.65       77.01      3.08 o
  -4   4  15      465.82      454.25     14.44 o
  -3   4  15       85.54       86.11     20.02 o
  -2   4  15       61.45       76.35     10.49 o
  -1   4  15      264.93      246.81     12.74 o
   0   4  15      127.31      104.80     18.47 o
   1   4  15        0.20       -2.59      9.38 o
   2   4  15       10.88       10.07     18.12 o
   3   4  15       35.98       48.09     17.54 o
   4   4  15        0.97        8.55     17.10 o
   5   4  15        9.75      -23.93     15.95 o
   6   4  15        5.44       -3.50     23.55 o
 -15   5  15       45.57       57.89     13.08 o
 -14   5  15       36.72       43.89      9.76 o
 -13   5  15        6.58        6.05      9.56 o
 -12   5  15        0.30       21.14      8.23 o
 -11   5  15       22.89       36.27     10.74 o
 -10   5  15        0.08        4.50      8.26 o
  -9   5  15        1.36       14.04      6.90 o
  -8   5  15       10.54       16.87      6.85 o
  -7   5  15       73.38       72.36      9.66 o
  -6   5  15      284.16      291.07     11.35 o
  -5   5  15      307.63      302.93      8.04 o
  -4   5  15       65.81       58.72      4.98 o
  -3   5  15      197.85      194.81     12.51 o
  -2   5  15      167.40      170.24      8.27 o
  -1   5  15      219.21      189.55     10.02 o
   0   5  15       10.47       19.62      5.12 o
   1   5  15      114.75      103.36      7.64 o
   2   5  15       38.15       21.99     14.87 o
   3   5  15       12.27        5.72     16.88 o
   4   5  15       19.57        6.67     20.66 o
   5   5  15        2.97       39.82     22.28 o
   6   5  15       27.67       30.54     24.82 o
 -14   6  15        0.70        3.62      8.76 o
 -13   6  15        5.25       28.12      8.82 o
 -12   6  15       10.87       19.76      8.70 o
 -11   6  15       52.91       64.67     22.55 o
 -10   6  15       18.09       29.25      8.15 o
  -9   6  15      271.97      252.70     23.27 o
  -8   6  15       20.51       19.51     13.84 o
  -7   6  15       27.09       24.29      7.21 o
  -6   6  15       18.87       20.69      6.10 o
  -5   6  15      220.38      235.12      9.81 o
  -4   6  15       33.13       17.17      5.19 o
  -3   6  15      147.17      137.85      8.44 o
  -2   6  15      187.44      188.54     15.42 o
  -1   6  15        0.02       14.78     10.15 o
   0   6  15        7.03       10.97      6.03 o
   1   6  15      116.64      128.57     16.97 o
   2   6  15       52.16       62.36     20.28 o
   3   6  15       23.34       23.17     18.72 o
   4   6  15        4.18       52.63     23.80 o
   5   6  15        2.44        1.88     22.76 o
 -13   7  15        0.52       11.24     25.58 o
 -12   7  15        1.11        7.59     22.26 o
 -11   7  15       29.39       39.48      8.58 o
 -10   7  15        0.70       -2.06     16.16 o
  -9   7  15        1.81        1.03     19.75 o
  -8   7  15       26.59       25.92      7.53 o
  -7   7  15        7.73       13.73      7.82 o
  -6   7  15      176.66      161.59     16.77 o
  -5   7  15        0.08       -3.84      6.36 o
  -4   7  15       95.60       90.36      8.56 o
  -3   7  15        4.91       15.90     16.40 o
  -2   7  15      126.40      139.34     20.71 o
  -1   7  15       83.56       86.40     26.14 o
   0   7  15        3.23        7.63     14.59 o
   1   7  15        0.84      -22.36     14.91 o
   2   7  15        6.66        2.86     17.19 o
   3   7  15       85.70      108.77     23.04 o
   4   7  15        1.68       49.33     22.03 o
 -12   8  15        3.88       26.32     12.66 o
 -11   8  15       10.25       26.65     33.44 o
 -10   8  15        0.35        0.50     11.84 o
  -9   8  15        2.95       23.87     11.52 o
  -8   8  15        1.15       -1.66      9.22 o
  -7   8  15        0.23        3.47      8.25 o
  -6   8  15        1.08       -0.23      9.35 o
  -5   8  15        9.10       24.59      9.27 o
  -4   8  15        0.72        7.70      8.74 o
  -3   8  15        3.21        0.76      8.85 o
  -2   8  15        1.59        2.11      7.56 o
  -1   8  15       37.50       34.15      7.83 o
   0   8  15       19.79        6.32     25.01 o
   1   8  15       36.61       61.53     22.09 o
   2   8  15        1.10       20.98     16.81 o
   3   8  15        0.10       -6.04     17.19 o
 -10   9  15        0.30       -1.47     11.27 o
  -9   9  15        3.30       15.90     24.73 o
  -8   9  15        1.06       12.33     10.44 o
  -7   9  15        2.61       17.53      7.77 o
  -6   9  15        0.54       -7.38     10.34 o
  -5   9  15        1.87        9.65      9.53 o
  -4   9  15        8.14        9.38     10.98 o
  -3   9  15       10.03       -6.46     10.65 o
  -2   9  15        9.10        7.17      7.22 o
  -1   9  15        2.37        7.95     13.06 o
   0   9  15       43.90       35.66     12.14 o
   1   9  15       23.75        5.05     24.66 o
  -7  10  15       22.79        6.47     11.10 o
  -6  10  15        0.29      -28.75     19.16 o
  -5  10  15        1.79       29.18     18.69 o
  -4  10  15        3.18       10.52     14.68 o
  -3  10  15        6.03        0.32     14.49 o
  -2  10  15        2.86       26.35     15.00 o
 -16   0  16        6.82        7.34     13.35 o
 -15   0  16        8.38       35.25     10.81 o
 -14   0  16       95.19       83.98      9.47 o
 -13   0  16       45.34       40.27      6.32 o
 -12   0  16       25.91       13.60      6.04 o
 -11   0  16       38.19       32.96      7.98 o
 -10   0  16        2.43        3.50      5.75 o
  -9   0  16       12.06       10.17      4.77 o
  -8   0  16        3.89       15.51      5.34 o
  -7   0  16       13.19       10.17      5.12 o
  -6   0  16      507.51      493.77     11.90 o
  -5   0  16      266.87      280.33      9.54 o
  -4   0  16      699.91      664.28     18.39 o
  -3   0  16      542.32      550.86     15.90 o
  -2   0  16       27.66       33.98      6.04 o
  -1   0  16     1755.52     1759.26     32.94 o
   0   0  16      768.40      726.33     17.31 o
   1   0  16      315.89      319.85     14.66 o
   2   0  16       79.81       79.46      9.85 o
   3   0  16       15.82        1.27      7.28 o
   4   0  16        3.61       -1.27      8.52 o
   5   0  16       20.78       79.14     20.31 o
   6   0  16        8.61       21.64     18.08 o
 -16   1  16       25.97       29.46      9.62 o
 -15   1  16        0.07       -4.02      7.61 o
 -14   1  16       25.74       35.32      6.42 o
 -13   1  16      171.60      142.81      8.70 o
 -12   1  16       90.03       97.95     11.40 o
 -11   1  16       14.02       25.12      4.75 o
 -10   1  16        0.01        6.89      4.19 o
  -9   1  16       86.19       98.99      4.99 o
  -8   1  16      143.12      145.18      6.25 o
  -7   1  16        0.08       -1.89      3.23 o
  -6   1  16      146.73      156.70      9.33 o
  -5   1  16      388.13      403.57      9.79 o
  -4   1  16      192.57      219.42     11.29 o
  -3   1  16       61.99       79.63      7.31 o
  -2   1  16     1067.10     1041.48     14.10 o
  -1   1  16        0.04       -1.81      2.37 o
   0   1  16      802.53      712.88     13.03 o
   1   1  16      374.76      319.95     12.10 o
   2   1  16      174.38      161.27      7.48 o
   3   1  16        8.81       18.93     13.38 o
   4   1  16       15.81       16.66     27.52 o
   5   1  16       18.62       15.35      8.65 o
   6   1  16       13.18        1.05     15.38 o
 -16   2  16        4.26        4.09      9.84 o
 -15   2  16       59.17       75.17     15.70 o
 -14   2  16        1.82       14.20      7.62 o
 -13   2  16       37.75       43.14      6.70 o
 -12   2  16      236.28      220.58      8.79 o
 -11   2  16      178.47      173.54      8.25 o
 -10   2  16       22.01       13.29      6.55 o
  -9   2  16       53.02       53.26      3.94 o
  -8   2  16        7.37       15.80      3.54 o
  -7   2  16       27.41       33.25      3.39 o
  -6   2  16       16.60       17.10      2.76 o
  -5   2  16      127.16      110.60      4.24 o
  -4   2  16       93.59       87.87      6.06 o
  -3   2  16      150.26      145.86      6.91 o
  -2   2  16      596.40      589.39     13.48 o
  -1   2  16       47.10       46.53     13.87 o
   0   2  16       74.42       83.85      7.74 o
   1   2  16        3.22       -1.48      5.21 o
   2   2  16       47.96       51.71      6.37 o
   3   2  16       15.64       16.39      5.02 o
   4   2  16       22.47       22.39      8.42 o
   5   2  16        3.84       21.41     39.58 o
   6   2  16       21.97       38.78     15.08 o
 -16   3  16      164.42      154.61     27.61 o
 -15   3  16       56.79       54.54      9.22 o
 -14   3  16        1.60       17.77      7.91 o
 -13   3  16       18.73       38.83      8.48 o
 -12   3  16       17.53       19.59      8.47 o
 -11   3  16       12.11        7.18      6.50 o
 -10   3  16       75.01       55.17      6.47 o
  -9   3  16       23.96       23.61      7.91 o
  -8   3  16       11.75        8.46      4.91 o
  -7   3  16        4.12        1.52      3.81 o
  -6   3  16       17.63       11.85      5.10 o
  -5   3  16       76.58       71.18      5.42 o
  -4   3  16      955.48      912.99     23.04 o
  -3   3  16      230.26      244.75      8.26 o
  -2   3  16      538.54      532.02     12.45 o
  -1   3  16       88.76       86.99      6.74 o
   0   3  16      397.78      384.77     25.39 o
   1   3  16       36.37       21.97      6.87 o
   2   3  16      122.23      103.95      8.22 o
   3   3  16        0.65       19.39     20.72 o
   4   3  16        4.81       -1.88     23.04 o
   5   3  16        1.70       15.51     23.74 o
   6   3  16        0.14       28.03     21.33 o
 -15   4  16       55.33       50.11      9.85 o
 -14   4  16        5.42       13.55      8.38 o
 -13   4  16        2.43      -14.03     22.25 o
 -12   4  16       13.38       12.41     12.43 o
 -11   4  16       91.75       89.23      7.98 o
 -10   4  16       46.34       26.62      7.50 o
  -9   4  16       26.03       23.52     10.17 o
  -8   4  16       41.97       39.78      8.49 o
  -7   4  16       74.40       77.63      8.65 o
  -6   4  16       43.60       40.69      4.38 o
  -5   4  16      227.70      226.66      6.63 o
  -4   4  16      202.63      190.78     17.06 o
  -3   4  16       69.34       63.42      6.72 o
  -2   4  16      168.99      170.94      9.01 o
  -1   4  16       19.09       28.92     11.06 o
   0   4  16        8.89        5.90     13.32 o
   1   4  16       71.47       63.58     10.31 o
   2   4  16      182.15      237.84     37.96 o
   3   4  16       10.87       43.73     26.89 o
   4   4  16       18.19       55.52     21.80 o
   5   4  16        8.02       16.53     28.99 o
 -15   5  16        0.12        2.41      8.63 o
 -14   5  16        0.00      -14.43      9.62 o
 -13   5  16        0.03        1.11      9.68 o
 -12   5  16        0.16        4.84     10.85 o
 -11   5  16      134.83      132.34     10.41 o
 -10   5  16       40.91       35.08     17.04 o
  -9   5  16      119.04      126.47     16.58 o
  -8   5  16        9.48       15.54      9.36 o
  -7   5  16       44.81       37.89      6.77 o
  -6   5  16       26.96       32.30      8.38 o
  -5   5  16      192.72      177.29     10.55 o
  -4   5  16       32.12       25.45      6.18 o
  -3   5  16       77.49       78.24      7.94 o
  -2   5  16       32.92       35.08      7.07 o
  -1   5  16       65.21       56.77      6.57 o
   0   5  16        0.02       10.12      7.36 o
   1   5  16       28.27       31.75     18.69 o
   2   5  16       11.25       36.96     14.75 o
   3   5  16       44.92       61.53     17.89 o
   4   5  16        0.54        0.64     17.29 o
   5   5  16        8.88      -21.64     21.58 o
 -14   6  16       13.68       26.90     13.51 o
 -13   6  16        0.68       13.72     10.06 o
 -12   6  16       28.37       39.33     11.04 o
 -11   6  16        9.06       11.44     14.33 o
 -10   6  16        9.22       15.36      7.74 o
  -9   6  16       16.16       10.77     10.38 o
  -8   6  16       13.49       21.23     11.33 o
  -7   6  16       16.80       26.72      7.82 o
  -6   6  16       58.87       61.30      9.34 o
  -5   6  16       56.85       56.45      7.28 o
  -4   6  16      142.45      150.03      8.91 o
  -3   6  16      536.88      510.88     16.46 o
  -2   6  16      298.15      290.49     22.37 o
  -1   6  16        2.79      -11.39      7.59 o
   0   6  16        3.27        7.14     24.65 o
   1   6  16       35.28       43.29     17.58 o
   2   6  16      107.07      126.95     24.92 o
   3   6  16        0.01        2.86     16.56 o
   4   6  16        0.19       -3.18     17.16 o
 -13   7  16        6.28       -1.49     11.00 o
 -12   7  16        5.92       -3.52     10.07 o
 -11   7  16       10.42       14.09     10.39 o
 -10   7  16        3.35        1.22     14.46 o
  -9   7  16       39.05       25.19      7.93 o
  -8   7  16        9.31       30.46      9.29 o
  -7   7  16       33.67       54.27      7.68 o
  -6   7  16        2.89        5.15      7.60 o
  -5   7  16       20.61       21.00      9.56 o
  -4   7  16        0.18        7.35      7.12 o
  -3   7  16        2.29       -7.21      8.29 o
  -2   7  16        1.40       -9.94      6.62 o
  -1   7  16        1.79        4.56     15.08 o
   0   7  16       20.11       55.27     20.94 o
   1   7  16       11.87        5.05     17.07 o
   2   7  16        9.81       19.71     17.10 o
   3   7  16        2.44      -12.33     16.78 o
 -11   8  16       19.00       15.54     10.29 o
 -10   8  16        8.78       17.00     10.23 o
  -9   8  16        0.27        0.14      3.13 o
  -8   8  16        0.08       29.40     13.67 o
  -7   8  16        5.55       12.29      8.00 o
  -6   8  16        0.03       -5.70      9.66 o
  -5   8  16       55.42       58.11      8.68 o
  -4   8  16        6.13        6.65     11.24 o
  -3   8  16       10.76       22.76      8.40 o
  -2   8  16        0.00        7.50      7.51 o
  -1   8  16       55.75       88.93     16.81 o
   0   8  16      119.42      110.65     13.89 o
   1   8  16       57.13       84.64     28.22 o
   2   8  16        2.66       -4.74     29.78 o
  -9   9  16       18.15       21.33     12.26 o
  -8   9  16        0.61       10.55     10.30 o
  -7   9  16        9.32        5.24      9.45 o
  -6   9  16        8.37        0.32     18.21 o
  -5   9  16        1.14       11.91     12.56 o
  -4   9  16        7.48       14.41     11.35 o
  -3   9  16        8.85       -6.34     13.15 o
  -2   9  16        2.24      -19.70     17.10 o
  -1   9  16        0.06        1.88     11.35 o
   0   9  16        0.25       44.46     17.13 o
 -16   1  17        1.25       -7.89      9.40 o
 -15   1  17        1.21        3.80      8.77 o
 -14   1  17        0.14        8.22      6.87 o
 -13   1  17       11.78        9.33      6.25 o
 -12   1  17       73.04       77.13      5.83 o
 -11   1  17       31.47       17.68      4.67 o
 -10   1  17        4.28        5.99      3.73 o
  -9   1  17       19.38       20.76      8.31 o
  -8   1  17       10.37       14.59      7.98 o
  -7   1  17       31.00       28.61      3.76 o
  -6   1  17      623.84      642.92     13.10 o
  -5   1  17      189.95      185.99      6.79 o
  -4   1  17        8.22        5.89      9.53 o
  -3   1  17        0.06        4.58      5.56 o
  -2   1  17      402.21      414.14      7.85 o
  -1   1  17      698.76      638.71     10.50 o
   0   1  17       54.93       65.67      8.04 o
   1   1  17       18.60        9.57      6.85 o
   2   1  17       73.37       66.03      6.89 o
   3   1  17        2.91        6.04      6.60 o
   4   1  17       24.34       38.66      7.88 o
   5   1  17       48.87       42.68     13.80 o
   6   1  17        2.12       -1.74     14.36 o
 -16   2  17       31.05       36.57     13.51 o
 -15   2  17        4.45       11.68      8.16 o
 -14   2  17        0.95       17.92     11.90 o
 -13   2  17        4.36        2.15      6.76 o
 -12   2  17       54.41       50.90      8.30 o
 -11   2  17       12.85       14.51     12.84 o
 -10   2  17       43.57       49.76      4.59 o
  -9   2  17      289.76      304.77      9.65 o
  -8   2  17      554.74      538.58      9.65 o
  -7   2  17      487.17      499.92      9.53 o
  -6   2  17      380.16      350.10      7.78 o
  -5   2  17      546.85      530.38     11.57 o
  -4   2  17      592.56      547.04     14.50 o
  -3   2  17       47.12       55.58      5.88 o
  -2   2  17       18.31       25.14     16.38 o
  -1   2  17      451.05      430.06     12.13 o
   0   2  17      384.02      346.73     18.66 o
   1   2  17        9.39      103.26     14.84 o
   2   2  17        7.98       10.07      7.10 o
   3   2  17        5.76        2.51      9.50 o
   4   2  17        5.47        7.63      8.87 o
   5   2  17       38.10       34.83      9.74 o
 -16   3  17        0.10       -4.10      9.69 o
 -15   3  17        0.97       -4.20      7.09 o
 -14   3  17       11.80       31.57      7.95 o
 -13   3  17        1.26        0.57      6.36 o
 -12   3  17       16.26       14.03      5.95 o
 -11   3  17      234.71      237.86      8.30 o
 -10   3  17       82.59       72.68      4.42 o
  -9   3  17        4.03       -5.56      4.79 o
  -8   3  17       83.89       87.09      7.72 o
  -7   3  17       21.91       26.82      5.91 o
  -6   3  17      314.11      305.71      8.59 o
  -5   3  17       87.20      101.92     17.12 o
  -4   3  17      131.18      132.59      6.59 o
  -3   3  17       15.14       25.19      6.50 o
  -2   3  17       64.76       44.05     13.13 o
  -1   3  17      228.87      233.75      8.58 o
   0   3  17       38.50       30.07      7.60 o
   1   3  17        3.16        4.21      7.91 o
   2   3  17        7.31       17.86     22.88 o
   3   3  17        0.76       -0.64     17.29 o
   4   3  17        1.54       -5.72     17.13 o
   5   3  17       21.60       11.47     18.47 o
 -15   4  17        0.28        2.51     14.78 o
 -14   4  17        3.51       25.35     10.79 o
 -13   4  17       16.26       40.63     22.95 o
 -12   4  17        3.70       10.42      9.09 o
 -11   4  17      102.18       93.19      9.30 o
 -10   4  17      119.32      109.65     11.65 o
  -9   4  17        7.63       11.54      6.50 o
  -8   4  17       22.86        8.34      7.28 o
  -7   4  17        5.22       10.93      7.51 o
  -6   4  17       24.78       50.84      9.33 o
  -5   4  17      147.71      125.31      7.47 o
  -4   4  17     1075.62      998.20     32.40 o
  -3   4  17       52.22       40.11      5.75 o
  -2   4  17       13.64       17.25      7.80 o
  -1   4  17       82.43       67.76      7.53 o
   0   4  17        3.67       -0.65      7.28 o
   1   4  17       96.08       91.37      8.66 o
   2   4  17        0.17       -1.27     14.59 o
   3   4  17        2.17      -15.95     24.79 o
   4   4  17        0.42       -5.37     24.38 o
   5   4  17        0.00      -38.04     30.13 o
 -14   5  17        2.58       14.45      9.39 o
 -13   5  17        1.31       12.32     19.70 o
 -12   5  17       11.62        5.38      8.40 o
 -11   5  17       13.79       16.84      8.68 o
 -10   5  17        4.17       15.47      8.02 o
  -9   5  17        7.29       19.62      7.80 o
  -8   5  17       52.03       46.15      7.46 o
  -7   5  17      106.32      121.56     17.23 o
  -6   5  17        7.45        5.50      6.50 o
  -5   5  17        1.77        9.77      7.80 o
  -4   5  17       74.77       64.81     11.27 o
  -3   5  17      127.31      131.97     17.94 o
  -2   5  17       26.66       33.41      6.54 o
  -1   5  17       40.64       49.48     30.62 o
   0   5  17      120.70       97.91      9.16 o
   1   5  17      136.20      211.13     24.86 o
   2   5  17       50.08       85.63     27.05 o
   3   5  17       59.15       43.29     19.71 o
   4   5  17        1.38        3.18     21.61 o
 -14   6  17        3.11        2.42      9.96 o
 -13   6  17        4.74       23.37      9.93 o
 -12   6  17        8.23       24.16     32.88 o
 -11   6  17        0.07       13.56     25.28 o
 -10   6  17       10.19       12.41      9.10 o
  -9   6  17        3.20       22.38      9.09 o
  -8   6  17       13.53       25.02      7.48 o
  -7   6  17        0.04       11.79     20.45 o
  -6   6  17       13.25       23.80     17.31 o
  -5   6  17        0.76       -2.14      5.50 o
  -4   6  17        1.48        5.72      8.41 o
  -3   6  17       15.06        9.83     11.46 o
  -2   6  17       83.81       90.88      8.56 o
  -1   6  17       21.11       18.09      5.91 o
   0   6  17       22.95       32.13     19.80 o
   1   6  17        5.11        5.05     23.46 o
   2   6  17       37.91       31.75     18.08 o
   3   6  17        1.70       11.47     17.51 o
 -12   7  17        2.96       -1.96     10.12 o
 -11   7  17        5.33        7.72      9.71 o
 -10   7  17        0.00       18.71      9.35 o
  -9   7  17        3.49        0.55     10.49 o
  -8   7  17       98.47      114.45      9.39 o
  -7   7  17      101.32       76.94     17.24 o
  -6   7  17       13.80       34.48     12.08 o
  -5   7  17       13.19        5.15     11.54 o
  -4   7  17        0.11       -2.95      7.25 o
  -3   7  17       90.72       83.10      9.87 o
  -2   7  17        8.42       20.20     12.30 o
  -1   7  17        0.06        0.95     10.52 o
   0   7  17       45.98      123.77     23.01 o
   1   7  17        0.29        6.04     18.15 o
   2   7  17        8.09       28.22     29.18 o
 -11   8  17        0.44        4.24     11.73 o
 -10   8  17       13.68       15.26     13.35 o
  -9   8  17        0.19       11.19     15.60 o
  -8   8  17        0.11        3.70      9.82 o
  -7   8  17       16.51       29.14      9.15 o
  -6   8  17       65.24       69.72     17.05 o
  -5   8  17       20.36       24.97     12.23 o
  -4   8  17       20.50       13.28      9.74 o
  -3   8  17        8.69       -4.93     11.76 o
  -2   8  17       19.45       43.29     14.56 o
  -1   8  17       30.20       45.64     12.30 o
   0   8  17       33.39       22.82     13.63 o
   1   8  17        1.13       -1.88     14.21 o
  -9   9  17        0.81        1.08     11.11 o
  -8   9  17        0.12       18.29     15.13 o
  -7   9  17        2.06        4.79     11.25 o
  -6   9  17        8.91       22.36     15.14 o
  -5   9  17       16.97       23.69     10.74 o
  -4   9  17        2.19       19.27     14.90 o
  -3   9  17       37.30       29.74     11.03 o
  -2   9  17        0.02       -4.13     21.29 o
 -16   0  18        0.09       36.52     16.59 o
 -15   0  18        1.80       14.02     11.76 o
 -14   0  18       11.16       -7.95     11.76 o
 -13   0  18      275.46      270.26     12.30 o
 -12   0  18       47.18       47.61      7.63 o
 -11   0  18       76.72       60.14      6.90 o
 -10   0  18      153.37      159.35      9.00 o
  -9   0  18      156.88      135.54      9.95 o
  -8   0  18      418.43      436.03     14.88 o
  -7   0  18     1573.22     1635.23     37.51 o
  -6   0  18      184.64      187.50      8.77 o
  -5   0  18      108.25      106.93      6.26 o
  -4   0  18     1538.21     1538.48     36.40 o
  -3   0  18      357.39      348.55     13.99 o
  -2   0  18      286.87      278.54     10.71 o
  -1   0  18        4.19        3.50      5.09 o
   0   0  18      109.54       96.85     11.57 o
   1   0  18      149.63      147.43     13.00 o
   2   0  18        6.74       20.98      8.33 o
   3   0  18        1.89        9.50      8.26 o
   4   0  18       41.61       52.38     20.91 o
   5   0  18       61.96       95.45     19.86 o
 -16   1  18       14.11       36.16     10.54 o
 -15   1  18       22.90       31.32      9.37 o
 -14   1  18       25.21       23.31      6.78 o
 -13   1  18      102.51      121.14     18.72 o
 -12   1  18      160.15      149.31      6.69 o
 -11   1  18       27.02       20.45      4.32 o
 -10   1  18        5.61       11.42      4.73 o
  -9   1  18       21.00       25.87     10.20 o
  -8   1  18       97.71       87.26      6.08 o
  -7   1  18      122.19      116.36      4.63 o
  -6   1  18      871.81      859.93     34.04 o
  -5   1  18      100.34      116.66     13.65 o
  -4   1  18      570.60      563.41     11.32 o
  -3   1  18      978.90      949.06     16.09 o
  -2   1  18       22.50       20.28     15.59 o
  -1   1  18      141.82      120.69      6.05 o
   0   1  18       18.43       16.81      5.70 o
   1   1  18       44.10       32.93      7.14 o
   2   1  18       15.26       12.66     12.08 o
   3   1  18       35.35       34.39     10.82 o
   4   1  18        2.89       -6.51     14.00 o
   5   1  18       23.54       26.17     13.35 o
 -16   2  18        0.63       21.59     10.62 o
 -15   2  18        5.02       10.32     10.77 o
 -14   2  18        3.97       10.93     23.61 o
 -13   2  18       55.26       46.30      7.34 o
 -12   2  18      298.21      299.17     10.68 o
 -11   2  18       95.51       95.58      5.60 o
 -10   2  18      112.84      128.81      6.61 o
  -9   2  18      144.79      135.91      8.81 o
  -8   2  18        2.74        2.30      3.49 o
  -7   2  18       23.46       43.94      5.00 o
  -6   2  18      300.54      309.32      8.29 o
  -5   2  18        3.71        2.03      9.34 o
  -4   2  18       18.41       19.15      5.98 o
  -3   2  18        1.17        7.89      6.39 o
  -2   2  18      166.03      170.46      7.81 o
  -1   2  18        0.48       -4.60     10.03 o
   0   2  18       34.52       23.44      7.66 o
   1   2  18       93.24      103.20      8.25 o
   2   2  18        0.07        2.62      6.55 o
   3   2  18        0.46       10.52     12.14 o
   4   2  18        3.92       -8.55     14.59 o
   5   2  18        0.72       18.47     30.80 o
 -15   3  18        0.16       -8.69      8.91 o
 -14   3  18        0.06       -3.87      7.21 o
 -13   3  18        4.41       -4.85      7.36 o
 -12   3  18       35.01       39.85      6.45 o
 -11   3  18        0.43       -0.67      7.48 o
 -10   3  18       15.53       25.34      5.19 o
  -9   3  18       30.05       24.82      4.87 o
  -8   3  18       20.68       19.68      8.30 o
  -7   3  18        8.78       13.91     10.00 o
  -6   3  18       38.78       25.84     14.24 o
  -5   3  18      155.52      139.64     13.88 o
  -4   3  18        0.00        4.93      5.20 o
  -3   3  18      434.00      433.51     11.81 o
  -2   3  18       41.28       48.13     12.59 o
  -1   3  18       59.64       46.14      9.66 o
   0   3  18        3.52        6.05      7.01 o
   1   3  18        1.92        1.88      6.55 o
   2   3  18       17.06      -12.97     10.77 o
   3   3  18        3.02       11.47     10.52 o
   4   3  18        0.55        8.23     12.68 o
 -15   4  18        3.72       -0.34     10.50 o
 -14   4  18        2.56       16.24     10.14 o
 -13   4  18       11.28       20.23     10.33 o
 -12   4  18        8.74       12.08      8.35 o
 -11   4  18       24.30       23.59      9.52 o
 -10   4  18       44.03       45.26      8.87 o
  -9   4  18       30.58       31.01      9.05 o
  -8   4  18       51.97       46.46      9.56 o
  -7   4  18       18.86        2.74      5.99 o
  -6   4  18       10.57       16.72      7.58 o
  -5   4  18       57.49       42.02      8.20 o
  -4   4  18      250.34      247.61      9.44 o
  -3   4  18        7.94        4.18     13.97 o
  -2   4  18       87.46       99.72     12.79 o
  -1   4  18        1.76        6.90      6.11 o
   0   4  18       11.40       20.19      6.92 o
   1   4  18        0.00       -6.96     24.09 o
   2   4  18        6.75       35.66     19.80 o
   3   4  18        2.95        1.27     18.66 o
   4   4  18       25.74       38.04     20.02 o
 -14   5  18        3.62        5.54     13.17 o
 -13   5  18       16.72       21.56     17.27 o
 -12   5  18       20.44       42.24      9.08 o
 -11   5  18       15.65       17.49     13.00 o
 -10   5  18        0.01        4.33      9.13 o
  -9   5  18       10.14       13.17      8.02 o
  -8   5  18       25.50       39.22      9.30 o
  -7   5  18       20.02       37.06      8.45 o
  -6   5  18       70.97       78.47     12.22 o
  -5   5  18       30.49       48.20     22.09 o
  -4   5  18       19.97       17.94      5.88 o
  -3   5  18        0.98       14.76      9.57 o
  -2   5  18       29.99       34.68     14.18 o
  -1   5  18      135.64      124.14     21.31 o
   0   5  18       48.03       87.95     25.74 o
   1   5  18        2.62       13.60     22.25 o
   2   5  18        4.19       40.05     23.46 o
   3   5  18        2.03       26.73     32.80 o
 -13   6  18        0.20       11.75     11.92 o
 -12   6  18       26.42       47.84     11.23 o
 -11   6  18        4.44       15.41      8.71 o
 -10   6  18        5.28       -3.26      8.82 o
  -9   6  18        1.14       -4.54     11.57 o
  -8   6  18        6.81       21.39     12.08 o
  -7   6  18       16.16       15.00      8.74 o
  -6   6  18       76.49       62.86     14.75 o
  -5   6  18       13.17        5.85     10.17 o
  -4   6  18        3.50       13.37      8.33 o
  -3   6  18       15.82       23.32      8.71 o
  -2   6  18       50.43       49.42      8.68 o
  -1   6  18       22.43       29.06      7.71 o
   0   6  18        4.68       -5.72     20.63 o
   1   6  18       29.34       42.33     16.24 o
   2   6  18        7.22       37.60     28.86 o
 -12   7  18       33.01       15.79     10.16 o
 -11   7  18        9.83       13.44      9.73 o
 -10   7  18       71.11       88.89     26.84 o
  -9   7  18        3.50       -1.75      8.28 o
  -8   7  18        0.00       11.81      9.99 o
  -7   7  18      154.73      144.30     24.38 o
  -6   7  18       59.20       66.05     10.72 o
  -5   7  18        0.74       -3.28      8.07 o
  -4   7  18        3.60        3.34      7.16 o
  -3   7  18        0.13       -7.03     14.79 o
  -2   7  18        9.94       18.18      8.63 o
  -1   7  18       44.34       63.79     13.38 o
   0   7  18       18.54       33.98     18.08 o
   1   7  18       15.45       30.54     20.31 o
 -10   8  18       25.06       38.76     11.44 o
  -9   8  18        0.04        5.22     12.68 o
  -8   8  18       16.87       11.37     12.20 o
  -7   8  18        6.49       17.04      8.52 o
  -6   8  18        0.02        7.34      8.65 o
  -5   8  18        9.99       22.48     11.45 o
  -4   8  18       30.44       30.62     19.26 o
  -3   8  18       15.30        9.87      8.44 o
  -2   8  18        3.62       12.97      9.50 o
  -1   8  18       63.21       72.91     14.91 o
  -7   9  18        1.47      -11.01     11.41 o
  -6   9  18        0.55       -2.70     11.10 o
  -5   9  18       27.27       57.43     15.22 o
  -4   9  18        2.22        0.24     11.55 o
 -16   1  19        3.71        9.81      9.73 o
 -15   1  19        3.65       -2.42     11.54 o
 -14   1  19       15.54       30.43      6.97 o
 -13   1  19        3.69        4.08      5.89 o
 -12   1  19       51.66       58.83      6.79 o
 -11   1  19        3.77        1.88      5.69 o
 -10   1  19       28.59       22.97      5.75 o
  -9   1  19       30.66       26.30      7.93 o
  -8   1  19      104.68       95.20      8.76 o
  -7   1  19      497.93      558.97     12.13 o
  -6   1  19      212.60      214.63     13.16 o
  -5   1  19      655.21      652.39     24.52 o
  -4   1  19      115.37      135.52      8.00 o
  -3   1  19        4.40        1.71      4.73 o
  -2   1  19        0.42       -2.74      5.70 o
  -1   1  19        6.15        4.35      5.72 o
   0   1  19        0.90        3.80      6.83 o
   1   1  19        0.59       -2.02      6.99 o
   2   1  19        1.60        3.88      7.24 o
   3   1  19        3.11       16.01     11.30 o
   4   1  19       12.27       10.14     20.45 o
 -15   2  19        2.87        7.72      6.63 o
 -14   2  19        6.00        7.56      6.96 o
 -13   2  19       10.73        0.12      7.11 o
 -12   2  19       14.44       25.11      5.59 o
 -11   2  19      104.27      105.57      7.33 o
 -10   2  19       12.11       14.01      5.87 o
  -9   2  19       29.99       31.37      7.64 o
  -8   2  19      100.15      111.45      6.24 o
  -7   2  19       20.55       19.64      4.58 o
  -6   2  19      546.60      539.19     38.90 o
  -5   2  19      120.77      104.45      6.80 o
  -4   2  19      123.22      103.86      8.77 o
  -3   2  19       19.56       23.64      5.76 o
  -2   2  19      184.82      149.56      9.62 o
  -1   2  19        0.53        2.64      8.07 o
   0   2  19        0.47       -2.49      5.72 o
   1   2  19        1.23       -0.74      9.34 o
   2   2  19        5.84       22.31     11.12 o
   3   2  19       19.57       23.87     11.85 o
   4   2  19        7.52        4.42     31.05 o
 -15   3  19       44.85       46.79      7.88 o
 -14   3  19       18.15       20.80      7.50 o
 -13   3  19        1.15       16.32      8.30 o
 -12   3  19        0.02        8.41      7.92 o
 -11   3  19       39.65       24.04      6.82 o
 -10   3  19       43.59       42.64      4.90 o
  -9   3  19       27.55       42.31      8.05 o
  -8   3  19       26.85       17.41      7.04 o
  -7   3  19       19.56       14.02      7.55 o
  -6   3  19       18.31       12.23      6.84 o
  -5   3  19      112.03      101.96      9.90 o
  -4   3  19       14.97       17.55      5.71 o
  -3   3  19      101.13       93.46      6.61 o
  -2   3  19      114.77      105.24     13.99 o
  -1   3  19        0.68        8.81      6.67 o
   0   3  19       20.53       10.80      5.73 o
   1   3  19        0.94      -14.56      9.79 o
   2   3  19       25.64       27.27     16.75 o
   3   3  19        0.08        5.72     11.06 o
 -15   4  19        8.49       19.63     11.64 o
 -14   4  19        4.00       -4.22     12.52 o
 -13   4  19        3.05        9.08      9.23 o
 -12   4  19        8.51       12.31      7.70 o
 -11   4  19       23.86       13.80     12.74 o
 -10   4  19       20.64       20.22      7.99 o
  -9   4  19        4.66       18.72     11.76 o
  -8   4  19        0.50       18.26      8.21 o
  -7   4  19        2.49       26.99      8.01 o
  -6   4  19        1.85       10.04      8.00 o
  -5   4  19        1.78        0.54      7.12 o
  -4   4  19        6.26        4.21      6.98 o
  -3   4  19       68.99       66.91      7.28 o
  -2   4  19      181.61      154.95      7.99 o
  -1   4  19       28.72       52.39     18.91 o
   0   4  19        0.65        3.93      6.48 o
   1   4  19        0.64        9.19     12.97 o
   2   4  19        8.43       69.03     36.14 o
   3   4  19        9.86       39.16     23.20 o
 -14   5  19       10.13       30.15     35.07 o
 -13   5  19        0.12        5.84     10.23 o
 -12   5  19       17.50       27.60     22.23 o
 -11   5  19       35.72       66.99     10.49 o
 -10   5  19        0.04       -6.77      9.43 o
  -9   5  19       61.00       65.04      8.68 o
  -8   5  19        4.78        9.82      9.84 o
  -7   5  19        6.99       -5.97     15.68 o
  -6   5  19        6.83       -3.95      8.20 o
  -5   5  19        8.99       15.84      7.79 o
  -4   5  19        3.12       -1.03      8.41 o
  -3   5  19        5.97       13.58      6.59 o
  -2   5  19       55.42       55.63      9.92 o
  -1   5  19       54.35       48.33      7.92 o
   0   5  19        7.83        0.64     10.87 o
   1   5  19        5.12       26.73     17.51 o
   2   5  19       52.15       52.63     18.63 o
 -13   6  19        0.08        9.99     10.14 o
 -12   6  19       31.45       41.41     10.28 o
 -11   6  19        1.21        9.50      9.06 o
 -10   6  19        0.14        4.93      7.94 o
  -9   6  19        7.15       17.27      7.74 o
  -8   6  19       79.19       95.80      9.52 o
  -7   6  19       70.39       73.62     14.89 o
  -6   6  19       21.21       29.30      8.74 o
  -5   6  19       23.51       23.90      7.14 o
  -4   6  19        0.42        8.34      6.94 o
  -3   6  19        8.29       15.13      9.09 o
  -2   6  19       11.35       18.44      9.36 o
  -1   6  19       98.35      102.54     14.81 o
   0   6  19       10.62       37.60     14.87 o
   1   6  19        2.19       12.08     19.10 o
 -11   7  19       24.18       29.95     28.94 o
 -10   7  19        0.45        8.08      9.58 o
  -9   7  19       18.44       16.50     13.95 o
  -8   7  19        0.60       -0.55      9.48 o
  -7   7  19        0.88        8.86      9.09 o
  -6   7  19       13.17        0.79     17.15 o
  -5   7  19       36.09       46.87     21.36 o
  -4   7  19       12.90       10.00      9.72 o
  -3   7  19       15.25       44.33      8.78 o
  -2   7  19        2.36       -1.88     10.14 o
  -1   7  19       70.99       56.61     12.62 o
   0   7  19       45.96       29.56     14.94 o
  -9   8  19        7.97       -0.70      9.50 o
  -8   8  19        0.47       11.31     10.25 o
  -7   8  19       70.00       62.64     10.44 o
  -6   8  19       48.86       54.07     11.65 o
  -5   8  19        0.09       -1.43      3.48 o
  -4   8  19       15.72       23.13     17.32 o
  -3   8  19       15.22       26.73     21.01 o
  -2   8  19       20.03       96.14     30.07 o
 -15   0  20       18.13       19.71     12.33 o
 -14   0  20       81.31       69.32     12.46 o
 -13   0  20      151.78      153.09      9.25 o
 -12   0  20        6.82        1.88      7.88 o
 -11   0  20        7.27       16.81      8.20 o
 -10   0  20        8.26       10.17      8.52 o
  -9   0  20        5.38       -0.32      6.74 o
  -8   0  20      308.39      372.21     13.77 o
  -7   0  20      388.80      358.60     12.85 o
  -6   0  20       19.90        9.50      4.74 o
  -5   0  20      186.46      178.81      9.06 o
  -4   0  20       16.36       19.39     18.05 o
  -3   0  20       35.58       40.05     11.51 o
  -2   0  20       97.34       68.72     12.11 o
  -1   0  20       34.61       35.66     16.18 o
   0   0  20        0.87       -3.18     10.49 o
   1   0  20        0.09       -9.85      8.26 o
   2   0  20        0.30       -7.63     10.14 o
   3   0  20       15.67        9.50     21.90 o
 -15   1  20        6.92       17.46     18.15 o
 -14   1  20       75.18       84.98      7.58 o
 -13   1  20       62.82       50.15      8.11 o
 -12   1  20       72.80       73.56      6.00 o
 -11   1  20       55.32       62.93      9.87 o
 -10   1  20       15.21       20.99      7.37 o
  -9   1  20        7.63       26.11     10.46 o
  -8   1  20      739.59      719.07     15.88 o
  -7   1  20      849.92      818.51     17.32 o
  -6   1  20       50.84       47.57     13.46 o
  -5   1  20       79.64       72.44      7.74 o
  -4   1  20       34.98       45.03     17.96 o
  -3   1  20       21.29       26.13      4.72 o
  -2   1  20        0.86       -9.92     18.16 o
  -1   1  20       82.19       89.06      9.58 o
   0   1  20       35.73       20.22      7.20 o
   1   1  20       68.49       81.80      8.50 o
   2   1  20       62.16       84.29     15.07 o
   3   1  20        0.53       14.97     19.74 o
 -15   2  20        0.98       -7.12      7.28 o
 -14   2  20        4.41       16.57     10.96 o
 -13   2  20        0.11        7.34      5.97 o
 -12   2  20       14.59       15.89      5.60 o
 -11   2  20       10.82        7.87      5.11 o
 -10   2  20       36.63       47.69      9.63 o
  -9   2  20      122.46      122.28      7.28 o
  -8   2  20      148.87      163.04     13.92 o
  -7   2  20       48.47       37.75      6.32 o
  -6   2  20      325.93      341.39     18.01 o
  -5   2  20      217.26      208.46     19.28 o
  -4   2  20        0.02       12.38      6.60 o
  -3   2  20       16.17       13.42      8.60 o
  -2   2  20        3.09        0.44      6.16 o
  -1   2  20      110.05      112.56     11.65 o
   0   2  20        8.32        3.45     10.92 o
   1   2  20        9.84       20.84      7.69 o
   2   2  20        3.14        0.32      9.98 o
   3   2  20       10.33       14.97     15.86 o
 -15   3  20       11.37       16.40      7.72 o
 -14   3  20       45.05       43.68      7.49 o
 -13   3  20        2.94       16.25      7.09 o
 -12   3  20        4.98        2.41      6.51 o
 -11   3  20        0.21       -2.16      5.00 o
 -10   3  20       23.82       33.62     10.19 o
  -9   3  20        5.64        6.78      8.74 o
  -8   3  20       65.40       53.76      8.73 o
  -7   3  20       18.30       16.12      7.96 o
  -6   3  20       43.70       71.53      8.62 o
  -5   3  20       47.06       54.00      7.62 o
  -4   3  20       32.23       24.31     10.19 o
  -3   3  20       58.23       62.68      7.85 o
  -2   3  20       34.15       21.42      5.83 o
  -1   3  20        2.88        0.78     10.82 o
   0   3  20        2.80        4.47      5.94 o
   1   3  20        2.11        6.04     12.11 o
   2   3  20        3.25        4.74     15.83 o
 -14   4  20       76.70       92.74     14.68 o
 -13   4  20      120.59      130.37     14.00 o
 -12   4  20        7.80        4.37      9.04 o
 -11   4  20       29.11       45.89     19.75 o
 -10   4  20       21.15       41.79      9.89 o
  -9   4  20       39.69       24.23     10.28 o
  -8   4  20       45.67       48.72      8.33 o
  -7   4  20       17.83       22.01      8.39 o
  -6   4  20        4.81        3.40      7.72 o
  -5   4  20        3.63        5.27      8.88 o
  -4   4  20       51.83       55.25     13.65 o
  -3   4  20       10.19       18.88      7.24 o
  -2   4  20        0.30        7.70      6.00 o
  -1   4  20       14.24       23.80      7.33 o
   0   4  20       13.79       14.02      8.55 o
   1   4  20        2.80       -6.04     12.11 o
   2   4  20        1.22       18.15     12.46 o
 -13   5  20       28.51       29.77     10.93 o
 -12   5  20        1.54       -2.96      9.66 o
 -11   5  20       12.71       -0.65     10.59 o
 -10   5  20       18.96        6.05      8.52 o
  -9   5  20        0.55       10.59      9.00 o
  -8   5  20       27.60       30.79      9.84 o
  -7   5  20       10.13        7.35     12.51 o
  -6   5  20        4.35       16.68      9.76 o
  -5   5  20       11.80       17.60     14.37 o
  -4   5  20       13.18       17.71      8.47 o
  -3   5  20        1.56       12.15     10.19 o
  -2   5  20       11.49       11.20      8.55 o
  -1   5  20        3.85       -2.51      9.50 o
   0   5  20        0.72        7.34      8.90 o
   1   5  20        5.97       30.73     18.18 o
 -12   6  20       18.87       37.72     11.12 o
 -11   6  20       15.40       38.86     11.50 o
 -10   6  20        5.68       13.00      8.51 o
  -9   6  20        4.89       10.11      7.85 o
  -8   6  20        1.54        8.42      8.74 o
  -7   6  20        2.78        6.38      9.49 o
  -6   6  20        5.33       14.46     10.69 o
  -5   6  20        2.65       19.91      7.96 o
  -4   6  20       17.27       16.36      7.13 o
  -3   6  20        9.20        3.03      7.97 o
  -2   6  20        1.54        2.22      8.73 o
  -1   6  20        0.13      -15.26     13.63 o
   0   6  20        0.26       19.39     14.59 o
 -11   7  20        6.77       17.25     13.05 o
 -10   7  20       15.25       19.53     11.41 o
  -9   7  20        5.77        8.29     11.44 o
  -8   7  20       22.66        5.46     12.55 o
  -7   7  20       20.32       10.12      9.49 o
  -6   7  20       20.05       11.49     10.49 o
  -5   7  20        1.95       -1.17     16.53 o
  -4   7  20        1.68        8.05      9.92 o
  -3   7  20      118.60       99.77      8.78 o
  -2   7  20       89.08       89.28     15.51 o
  -8   8  20       14.12       29.03     11.82 o
  -7   8  20        0.58        0.63     10.36 o
  -6   8  20        1.65       27.01     11.33 o
  -5   8  20        0.46       16.74     11.30 o
 -15   1  21        5.50        9.65      8.61 o
 -14   1  21       41.49       40.05     13.33 o
 -13   1  21       17.46       24.89      7.61 o
 -12   1  21        3.62       12.00      5.61 o
 -11   1  21        2.00        6.16      6.26 o
 -10   1  21        6.32        8.54      6.61 o
  -9   1  21       15.19       28.75      6.04 o
  -8   1  21      364.52      328.50     12.38 o
  -7   1  21      265.97      289.84     10.92 o
  -6   1  21       22.99       28.17      7.41 o
  -5   1  21       25.60       27.46     10.12 o
  -4   1  21       38.72       30.80      8.81 o
  -3   1  21        0.14       -1.50     12.71 o
  -2   1  21       22.68       33.77     18.85 o
  -1   1  21       98.88       89.33     14.57 o
   0   1  21        0.13       14.03      8.62 o
   1   1  21       16.98       33.92      8.55 o
   2   1  21       17.41       11.12     13.06 o
 -15   2  21        4.75       21.26     11.44 o
 -14   2  21        0.04        1.41      8.58 o
 -13   2  21        0.52       13.58      7.17 o
 -12   2  21       10.35       17.94     21.96 o
 -11   2  21        1.23       -6.54      7.61 o
 -10   2  21       68.32       55.84     12.65 o
  -9   2  21      211.95      225.98     17.45 o
  -8   2  21        3.14       11.42     14.81 o
  -7   2  21       17.92       -1.40      9.65 o
  -6   2  21       33.13       36.69      6.94 o
  -5   2  21       38.82       31.04      6.52 o
  -4   2  21       64.93       77.67      8.92 o
  -3   2  21        0.51       -6.71      7.26 o
  -2   2  21       12.40       22.76      8.84 o
  -1   2  21        6.47        1.12      7.30 o
   0   2  21        1.34       12.70      9.21 o
   1   2  21        3.59       -6.67     10.77 o
   2   2  21       23.12       49.33     10.52 o
 -14   3  21       53.15       45.37      6.98 o
 -13   3  21       32.92       39.05      6.86 o
 -12   3  21       68.41       70.39     12.11 o
 -11   3  21       43.09       28.71     16.78 o
 -10   3  21       46.10       22.95      9.42 o
  -9   3  21      263.60      301.64     14.47 o
  -8   3  21      246.67      268.60     12.11 o
  -7   3  21       46.23       46.36      8.38 o
  -6   3  21       27.36       39.07      7.30 o
  -5   3  21        2.56       -3.89      8.76 o
  -4   3  21       53.62       58.71      8.22 o
  -3   3  21       68.53       73.41     20.90 o
  -2   3  21       60.16       66.87      6.92 o
  -1   3  21        8.92       17.88     10.05 o
   0   3  21        0.14        6.32     13.98 o
   1   3  21        2.72        6.96     13.35 o
 -14   4  21       10.69       12.46     11.00 o
 -13   4  21       19.73       27.41     11.93 o
 -12   4  21       21.38       35.31      9.27 o
 -11   4  21        5.58       24.30      8.62 o
 -10   4  21       11.76       15.48      9.52 o
  -9   4  21       27.46       40.98      8.79 o
  -8   4  21       38.64       25.28     11.67 o
  -7   4  21        1.16       12.55      9.02 o
  -6   4  21       31.89       26.15      7.81 o
  -5   4  21        2.06        9.14      9.69 o
  -4   4  21        0.22      -14.69      9.79 o
  -3   4  21       20.31       43.77      6.73 o
  -2   4  21        0.55        7.85     12.70 o
  -1   4  21        1.19        6.65      9.85 o
   0   4  21       33.93       55.53     14.08 o
   1   4  21        0.17       -7.63     14.59 o
 -13   5  21        3.42        5.26     10.74 o
 -12   5  21       36.42       43.63     11.34 o
 -11   5  21        0.74       23.42     10.62 o
 -10   5  21        5.51       -8.30      8.71 o
  -9   5  21        1.84       -0.47     11.17 o
  -8   5  21        4.42       16.33     10.36 o
  -7   5  21        0.43        5.82      9.15 o
  -6   5  21        3.33       25.73     10.77 o
  -5   5  21        4.59        6.93      8.72 o
  -4   5  21       12.60        5.05     10.11 o
  -3   5  21       34.09       14.73      8.07 o
  -2   5  21       62.13       80.49     10.10 o
  -1   5  21       16.28       33.37     12.14 o
   0   5  21        6.21        7.34      9.28 o
 -12   6  21       11.46       34.32     10.88 o
 -11   6  21       20.78       13.18     12.43 o
 -10   6  21        0.09        0.80     17.45 o
  -9   6  21       28.72       45.38     15.80 o
  -8   6  21       24.88       44.28     10.08 o
  -7   6  21       11.60        5.32      8.65 o
  -6   6  21        1.48       -0.05      9.19 o
  -5   6  21       46.94       71.40     14.81 o
  -4   6  21       62.45       48.22      9.80 o
  -3   6  21       17.33       26.83      8.25 o
  -2   6  21       16.05       22.31     11.12 o
  -1   6  21        1.56       30.54     13.00 o
  -9   7  21        1.99       71.00     77.29 o
  -8   7  21        2.90       15.31     10.86 o
  -7   7  21        1.91        7.16     10.52 o
  -6   7  21        0.23        8.51     25.58 o
  -5   7  21        0.48        1.20      9.52 o
  -4   7  21        0.46       13.48      9.25 o
  -3   7  21        0.23       -4.42     12.97 o
 -15   0  22        2.60       12.97     11.03 o
 -14   0  22       33.20       26.73     13.63 o
 -13   0  22        0.14        5.72     20.37 o
 -12   0  22       18.13       28.99      9.79 o
 -11   0  22       13.28       18.47     11.51 o
 -10   0  22       73.95       86.93      8.65 o
  -9   0  22       14.13        8.23      7.28 o
  -8   0  22      127.41      136.78     15.42 o
  -7   0  22      195.30      174.08     18.34 o
  -6   0  22       22.14       12.33     13.29 o
  -4   0  22        5.65       32.35     20.09 o
  -3   0  22       34.86       33.98     13.09 o
  -2   0  22        0.01      -18.15     12.78 o
  -1   0  22       51.03       41.64     15.19 o
   0   0  22        2.94       -5.37     11.41 o
   1   0  22        0.03       14.27     12.40 o
 -14   1  22        4.21       -0.85      8.04 o
 -13   1  22       10.48       19.91      8.22 o
 -12   1  22        6.78        7.75      6.56 o
 -11   1  22      191.65      171.08      8.40 o
 -10   1  22       11.46        5.76      7.15 o
  -9   1  22      103.36       93.85     34.74 o
  -8   1  22        3.46        2.68      8.07 o
  -7   1  22        0.68        3.50      7.03 o
  -6   1  22        0.09       25.48     15.78 o
  -5   1  22       64.76       83.45     13.33 o
  -4   1  22       43.09       95.16     12.26 o
  -3   1  22       14.18       16.14     24.08 o
  -2   1  22       15.23       16.76     21.33 o
  -1   1  22        0.00        6.78      8.36 o
   0   1  22       51.81       67.73      9.55 o
   1   1  22        5.96        1.88     10.71 o
 -14   2  22        5.45       17.84      8.62 o
 -13   2  22        4.09       18.87      9.99 o
 -12   2  22        0.31       -8.26     11.42 o
 -11   2  22        0.10        5.81      8.13 o
 -10   2  22        1.68        4.56      8.25 o
  -9   2  22       77.36       64.15      9.95 o
  -8   2  22        0.00        9.93      8.12 o
  -7   2  22       33.45       57.42     15.57 o
  -6   2  22       33.49       34.71      7.82 o
  -5   2  22        2.00        2.24      6.54 o
  -4   2  22        0.29       -4.52     29.45 o
  -3   2  22       30.87       48.30     10.01 o
  -2   2  22       26.62       30.77      7.87 o
  -1   2  22       38.05       47.64      8.81 o
   0   2  22        2.53      -10.52     11.44 o
   1   2  22        0.12       12.08     14.02 o
 -14   3  22        3.29        3.19     10.82 o
 -13   3  22       11.82       32.00     16.94 o
 -12   3  22       13.48       29.30     10.20 o
 -11   3  22        0.45       19.32     10.31 o
 -10   3  22       66.64       47.17     13.71 o
  -9   3  22      303.85      296.61     19.55 o
  -8   3  22       27.10       25.63      8.45 o
  -7   3  22        9.23        2.84      8.72 o
  -6   3  22       19.12        8.31      7.69 o
  -5   3  22       11.48        8.34     14.46 o
  -4   3  22        1.98        0.59      6.61 o
  -3   3  22       52.47       65.52     21.82 o
  -2   3  22       38.09       39.94      9.03 o
  -1   3  22        5.21        8.05      8.33 o
   0   3  22       87.53      109.15     16.40 o
 -13   4  22        0.00      -12.94      9.75 o
 -12   4  22       13.45       15.96     10.17 o
 -11   4  22       46.54       43.46      8.96 o
 -10   4  22       23.74       21.28     10.37 o
  -9   4  22        7.92       -4.83      8.93 o
  -8   4  22        7.34        9.27      9.26 o
  -7   4  22        1.49        7.51     12.25 o
  -6   4  22        0.25       20.13      9.58 o
  -5   4  22        0.48        3.31     10.30 o
  -4   4  22       20.10       35.85     28.57 o
  -3   4  22       31.93       56.77      8.95 o
  -2   4  22       26.36       43.05     12.02 o
  -1   4  22       12.05       27.65     12.01 o
   0   4  22        0.84      -14.97     12.68 o
 -12   5  22        0.17       -0.68     10.26 o
 -11   5  22        6.78       20.73     11.72 o
 -10   5  22       39.63       45.47     15.24 o
  -9   5  22       20.54       15.20     19.71 o
  -8   5  22       14.83       26.11      9.79 o
  -7   5  22        9.10        8.38      9.74 o
  -6   5  22        1.52       -4.72      7.75 o
  -5   5  22        4.37       -1.27     13.28 o
  -4   5  22      147.07      164.87     16.77 o
  -3   5  22       39.35       43.43      6.76 o
  -2   5  22        0.54        2.86     12.43 o
  -1   5  22        0.06       27.27     16.59 o
 -10   6  22       12.59       12.95      9.37 o
  -9   6  22        7.64       10.69     15.91 o
  -8   6  22       75.08       83.85     12.81 o
  -7   6  22        0.02        0.91      9.86 o
  -6   6  22        2.05        7.60     22.61 o
  -5   6  22        0.11       -3.18      9.44 o
  -4   6  22        2.26       21.18     12.15 o
  -3   6  22       10.27       10.52     10.17 o
 -14   1  23       16.67       15.74     19.51 o
 -13   1  23        4.31        1.11      7.47 o
 -12   1  23       10.71       20.58     18.29 o
 -11   1  23        1.70       13.44     31.56 o
 -10   1  23       13.04       12.03      9.61 o
  -9   1  23        3.74        6.08      6.91 o
  -8   1  23        1.45       -1.62     10.60 o
  -7   1  23        9.30       13.40     11.97 o
  -6   1  23        0.02       -1.08     17.05 o
  -5   1  23        1.82        1.69     13.21 o
  -4   1  23       16.48       18.90     10.83 o
  -3   1  23       12.73       19.63      9.62 o
  -2   1  23        4.74       18.23      9.55 o
  -1   1  23        4.04        1.96      9.85 o
   0   1  23        2.97        8.87     12.43 o
 -14   2  23        0.69       -3.61     27.33 o
 -13   2  23       10.32       13.81     11.62 o
 -12   2  23        3.28        9.63      8.53 o
 -11   2  23        4.63        8.08     10.22 o
 -10   2  23        1.20       19.86     11.22 o
  -9   2  23        1.96        1.28      7.29 o
  -8   2  23       11.91        9.50      8.52 o
  -7   2  23       18.55       12.05     11.62 o
  -6   2  23        9.19        0.65      3.13 o
  -5   2  23       12.56       35.20     17.89 o
  -4   2  23        4.24        0.04      9.06 o
  -3   2  23        2.75       10.76     17.00 o
  -2   2  23       11.08       21.50     10.33 o
  -1   2  23        2.63        2.84     13.09 o
 -13   3  23        6.19       17.40     15.08 o
 -12   3  23       12.12       10.52      9.19 o
 -11   3  23        0.49        1.11     15.10 o
 -10   3  23       40.64       32.68     11.55 o
  -9   3  23       80.99       80.39     13.40 o
  -8   3  23        1.85       20.56     10.99 o
  -7   3  23       25.26       38.16     16.80 o
  -6   3  23        9.43        6.57     10.03 o
  -5   3  23       20.37       19.30     11.55 o
  -4   3  23       19.74       30.88     10.04 o
  -3   3  23       71.79       92.36     12.43 o
  -2   3  23       11.82       18.83     14.67 o
  -1   3  23        0.36      -13.35     13.28 o
 -12   4  23       12.34       -0.42      9.83 o
 -11   4  23       12.00       21.87     29.81 o
 -10   4  23        8.95        3.01     10.93 o
  -9   4  23       26.58       15.18      9.17 o
  -8   4  23        3.94       -8.06      9.79 o
  -7   4  23        1.54       -1.34     17.15 o
  -6   4  23       41.68       38.29      9.02 o
  -5   4  23        0.09       13.15     13.16 o
  -4   4  23        0.97        8.81     11.46 o
  -3   4  23       65.37       59.68     13.54 o
  -2   4  23        1.76       12.71     12.97 o
 -11   5  23       33.13       40.19     11.25 o
 -10   5  23       67.88       76.16     13.24 o
  -9   5  23        1.23       -3.89     11.42 o
  -8   5  23       13.67       -4.65     14.94 o
  -7   5  23        3.51       -0.17     10.38 o
  -6   5  23        0.00        5.81      8.96 o
  -5   5  23        4.83       15.26     12.68 o
  -4   5  23        0.07        6.01      7.41 o
  -3   5  23        9.74       -2.06      4.12 o
  -8   6  23        4.35       22.49     14.43 o
  -7   6  23       15.06       14.93     12.68 o
  -6   6  23       12.97        5.49     13.15 o
 -13   0  24        2.22      -47.86     31.91 o
 -12   0  24       35.19       61.53     21.55 o
 -11   0  24        7.14      -16.53     22.60 o
 -10   0  24        2.34      -11.12     14.62 o
  -9   0  24       11.92       40.97     15.51 o
  -8   0  24       16.80       68.14     24.73 o
  -7   0  24       25.75       26.73     17.13 o
  -6   0  24        0.07       12.33     16.15 o
  -5   0  24       27.49       57.94     15.48 o
  -4   0  24       32.93       68.14     22.09 o
  -3   0  24        0.90      -14.27     14.02 o
  -2   0  24        0.00       -6.67     13.38 o
  -1   0  24        0.51       12.97     17.73 o
 -13   1  24        7.49       -2.41      9.89 o
 -12   1  24       24.92       23.13      7.46 o
 -11   1  24       11.42        6.66     14.37 o
 -10   1  24        4.90       25.39     15.59 o
  -9   1  24       16.28        8.23     17.80 o
  -8   1  24        2.34       17.62     11.37 o
  -7   1  24        1.00       29.80     12.34 o
  -6   1  24       74.02      108.96     16.18 o
  -5   1  24        4.65       13.14     11.02 o
  -4   1  24        0.57        7.73     10.88 o
  -3   1  24       33.14       54.83     30.29 o
  -2   1  24       28.34       37.36      9.14 o
 -13   2  24        1.39       18.98     12.59 o
 -12   2  24       51.38       50.86     10.76 o
 -11   2  24       42.24       47.79     12.67 o
 -10   2  24       18.42       16.40     12.43 o
  -9   2  24       65.97       79.49     14.86 o
  -8   2  24       26.23       13.51     11.70 o
  -7   2  24       61.56      105.36     13.27 o
  -6   2  24        6.87       -4.02      9.29 o
  -5   2  24       29.66       42.55     13.08 o
  -4   2  24        0.03       15.65     13.01 o
  -3   2  24        3.49       -4.63      9.35 o
  -2   2  24        9.71       10.71      9.95 o
 -12   3  24        9.05       11.82      8.97 o
 -11   3  24        0.01       19.01     10.60 o
 -10   3  24       73.35       70.16     10.88 o
  -9   3  24       86.70       86.25     10.36 o
  -8   3  24        4.35       14.41      8.08 o
  -7   3  24       16.89       15.01     28.83 o
  -6   3  24       14.26       18.41     11.09 o
  -5   3  24        0.51       -7.56     21.95 o
  -4   3  24        9.23       13.88     12.65 o
  -3   3  24       13.15       28.46     12.22 o
 -11   4  24       33.75       57.60     16.51 o
 -10   4  24      108.63      120.23     13.75 o
  -9   4  24        4.25        0.05     10.60 o
  -8   4  24        7.61       -0.62      9.77 o
  -7   4  24       11.43       10.91      9.83 o
  -6   4  24        7.97        8.13     11.66 o
  -5   4  24        6.61       -3.83     12.97 o
  -4   4  24        9.28       13.85     23.84 o
  -9   5  24        2.06       12.50     12.20 o
  -8   5  24        0.36        1.97     10.55 o
  -7   5  24       18.67       19.80     19.85 o
  -6   5  24        5.36       -4.13     10.52 o
 -12   1  25        2.91        5.76     11.83 o
 -11   1  25        1.83       -9.51     17.31 o
 -10   1  25        3.95       13.07     13.03 o
  -9   1  25        5.63       20.48     16.53 o
  -8   1  25        2.50        7.68     12.24 o
  -7   1  25        0.68       10.08     27.51 o
  -6   1  25        3.95       10.12     17.66 o
  -5   1  25       33.06       43.91     16.75 o
  -4   1  25        7.01       11.44     16.10 o
  -3   1  25        0.76       -3.36     13.52 o
 -12   2  25        0.84       -2.14     21.15 o
 -11   2  25       13.27       28.31     12.69 o
 -10   2  25        0.39       -9.69     13.15 o
  -9   2  25       25.69       12.78     24.97 o
  -8   2  25        0.12        3.87     12.75 o
  -7   2  25        0.10       29.65     11.80 o
  -6   2  25       14.79       34.24     14.22 o
  -5   2  25        0.56      -14.26     10.90 o
  -4   2  25        0.03        4.39     14.92 o
 -11   3  25        3.72       21.80     11.36 o
 -10   3  25        4.61       21.82     15.04 o
  -9   3  25        7.18       24.14     12.12 o
  -8   3  25        0.78       26.13     12.46 o
  -7   3  25       54.94       86.29     19.02 o
  -6   3  25      116.80      125.70     13.46 o
  -5   3  25       39.14       73.81     15.11 o
  -9   4  25        0.60       12.89      9.79 o
  -8   4  25        1.83       25.41     14.22 o
  -7   4  25       24.12       27.07     14.83 o
 -10   0  26       41.66       61.53     18.47 o
  -9   0  26       21.94       30.54     17.54 o
  -8   0  26        8.87      -12.33     18.40 o
  -7   0  26       56.53      109.88     20.18 o
  -6   0  26       37.61       54.73     17.42 o
 -10   1  26        2.61        7.39     12.68 o
  -9   1  26        0.58       15.32     13.46 o
  -8   1  26        0.66       19.90     15.45 o
  -7   1  26        0.63        4.29     11.14 o
  -6   1  26        0.00       17.73     12.87 o
  -9   2  26        1.83       -1.01     18.15 o
  -8   2  26        6.05       15.06     13.00 o
  -7   2  26        0.02        1.49     16.49 o
 
